# Supplementary material for: A Review of Perspectives on the Use of Randomization in Phase II Oncology Trials
Source: J Natl Cancer Inst. 2019 Jun 20;111(12):1255–62. doi: 10.1093/jnci/djz126 (PMC6910171; doi:10.1093/jnci/djz126)
Supplement: djz126_Supplementary_Data [file djz126_supplementary_data.zip]

Archive with 3 entries (2 files):
- djz126-Suppl_data/
- djz126-Suppl_data/Supplementary_Tables.xlsx
- djz126-Suppl_data/Supplementary_Data.pdf
