# Supplementary material for: A Review of Perspectives on the Use of Randomization in Phase II Oncology Trials
Source: J Natl Cancer Inst. 2019 Jun 20;111(12):1255–62. doi: 10.1093/jnci/djz126 (PMC6910171; doi:10.1093/jnci/djz126)
Supplement: djz126_Supplementary_Data [file djz126_supplementary_data.zip › djz126-Suppl_data/Supplementary_Tables.xlsx]

## Sheet: Supplementary Table 1
Author(s)	Title	Details
Adjei AA, Christian M, Ivy P	Novel designs and end points for phase II clinical trials	Clin Cancer Res 2009;15(6):1866-1872
Bajorin D	The phase III candidate: Can we improve the science of selection?	J Clin Oncol 2004;22(2):211-213
Booth CM, Calvert AH, Giaccone G, et al.	Design and conduct of phase II studies of targeted anticancer therapy: Recommendations from the task force on methodology for the development of innovative cancer therapies (MDICT)	Eur J Cancer 2008;44(1):25-29
Brown SR, Gregory WM, Twelves CJ, et al.	Designing phase II trials in cancer: a systematic review and guidance	Br J Cancer 2011;105(2):194-199
Cannistra SA	Phase II trials in journal of clinical oncology	J Clin Oncol 2009;27(19):3073-3076
Dhani N, Tu D, Sargent DJ, et al.	Alternate endpoints for screening phase II studies	Clin Cancer Res 2009;15(6):1873-1882
Dowlati A, Fu P	Is response rate relevant to the phase II trial design of targeted agents?	J Clin Oncol 2008;26(8):1204-1205
El-Maraghi RH, Eisenhauer EA	Review of phase II trial designs used in studies of molecular targeted agents: Outcomes and predictors of success in phase III	J Clin Oncol 2008;26(8):1346-1354
Gan HK, Grothey A, Pond GR, et al.	Randomized phase I Itrials: Inevitable or inadvisable?	J Clin Oncol 2010;28(15):2641-2647
Gehan EA, Freireich EJ	Non-randomized controls in cancer clinical trials	New Engl J Med 1974;290(4):198-203
George SL	Selection bias, phase II trials, and the FDA accelerate approval process	J Natl Cancer Inst 2003;95(18):1351-1352
Grossman SA, Schreck KC, Ballman K, Alexander B	Point/counterpoinr: randomized versus single-arm phase II clinical trials for patients with newly diagnosed glioblastoma	Neuro-Oncology 2017;19(4):469-474
Korn EL, Arbuck SG, Pluda JM, et al.	Clinical trial designs for cytostatic agents: Are new approaches needed?	J Clin Oncol 2001;19(1):265-272
Lee JJ, Feng L	Randomized phase II designs in cancer clinical trials: Current status and future directions	J Clin Oncol 2005;23(19):4450-4457
Leff R, Andrews M	Predicting success in phase III studies from phase II results: A new paradigm is needed	J Clin Oncol 2008;26(21):3653-3654
Maitland ML, Hudoba C, Snider KL, et al.	Analysis of the yield of phase II combination therapy trials in medical oncology	Clin Cancer Res 2010;16(21):5296-5302
Mandrekar SJ, Sargent DJ	Randomized phase II trials: time for a new era in clinical trial design	J Thorac Oncol 2010;5(7):932-934
Mariani L, Marubini E	Content and quality of currently published phase II cancer trials	J Clin Oncol 2000;18(2):429-436
Mariani L, Marubini E	Design and analysis of phase II cancer trials: A review of statistical methods and guidelines for medical researchers	Int Stat Rev 1996;64(1):61-88
Michaelis LC, Ratain MJ	Measuring responses in a post-RECIST world: From black and white to shades of grey	Nat Rev Cancer 2006;6(5):409-414
Monzon JG, Hay AE, McDonald GT, et al.	Correlation of single arm versus randomised phase 2 oncology trial characteristics with phase 3 outcome	Eur J Cancer 2015;51(17):2501-2507
Morabito A, Di Maio M, Do Maio E, et al.	Methodology of clinical trials with new molecular-targeted agents: Where do we stand?	Ann Oncol 2006;17(Suppl 7):128-131
Pond GR, Abbasi S	Quantitative evaluation of single-arm versus randomized phase II cancer clinical trials	Clin Trials 2011;8(3):260-269
Prasad V, Oseran A	Do we need randomised trials for rare cancers?	Eur J Cancer 2015;51(11):1355-1357
Ratain MJ	Phase II oncology trials: Let's be positive	Clin Cancer Res 2005;11(16):5661-5662
Ratain MJ	Bar the windows but open the door to randomization	J Clin Oncol 2010;28(19):3104-3106
Ratain MJ, Eckhardt SG	Phase II studies of modern drugs directed against new targets: If you are fazed, too, then recist RECIST	J Clin Oncol 2004;22(22):4442-4445
Ratain MJ, Humphrey RW, Gordon GB, et al.	Recommended changes to oncology clinical trial design: Revolution or evolution?	Eur J Cancer 2008;44(1):8-11
Ratain MJ, Sargent DJ	Optomising the design of phase II oncology trials: The importance of randomisation	Eur J Cancer 2009;45(2):275-280
Redman M, Crowley J	Small randomized trials	J Thorac Oncol 2007;2(1):1-2
Roberts TG, Lynch TJ, Chabner BA	the phase III trial in the era of targeted therapy: Unraveling the "go or no go" decision	J Clin Oncol 2003;21(19):3683-3695
Rubinstein L	Phase II design: history and evaluation	Chin Clin Oncol 2014;3(4):48
Rubinstein L, Crowley J, Ivy P, et al.	Randomized phase II designs	Clin Cancer Res 2009;15(6):1883-1890
Rubinstein L, Leblanc M, Smith MA	More randomization in phase II trials: Necessary but not sufficient	J Natl Cancer Inst 2011;103(14):1075-1077
Rubinstein LV, Korn EL, Freidlin B, et al.	Design issues of randomized phase II trials and a proposal for phase II screening trials	J Clin Oncol 2005;23(28):7199-7206
Saad ED, Paoletti X, Burzykowski T, et al.	Precision medicine needs randomized clinical trials	Nat Rev Clin Oncol 2017;14(5):317-323
Sargent DJ, Taylor JMG	Current issues in oncology drug development, with a focus on phase II trials	J Biopharm Stat 2009;19(3):556-562
Seruga B, Ocana A, Amir E, et al.	Failures in phase III: Causes and consequences	Clin Cancer Res 2015;21(20):4552-4560
Seymour L, Ivy SP, Sargent D, et al.	The design of phase II clinical trials testing cancer therapeutics: Consensus recommendations from the Clinical Trial Design Task Force of the National Cancer Institute Investigational Drug Steering Committee	Clin Cancer Res 2010;60(1):186-196
Sharma MR, Maitland ML, Ratain MJ, et al.	RECIST: No longer the sharpest tool in the oncology clinical trials toolbox	Cancer Res 2012;72(20):5145-5150
Sharma MR, Stadler WM, Ratain MJ	Randomized phase II trials: A long-term investment with promising returns	J Natl Cancer Inst 2011;103(14):1093-1100
Simon R, Blumenthal GM, Rothenberg ML, et al.	The role of nonrandomized trials in the evaluation of oncology drugs	Clin Pharmacol Ther 2015;97(5):502-507
Stewart DJ	Randomized phase II trials: Misleading and unreliable	J Clin Oncol 2010;28(31):649-650
Stewart DJ, Kurzrock R	Fool's gold, lost treasures, and the randomized clinical trial	BMC Cancer 2013;13:193
Stone A, Wheeler C, Barge A	Improving the design of phase II trials of cytostatic anticancer agents	Contemp Clin Trials 2007;28(2):138-145
Tang H, Foster NR, Grothey A, et al.	Comparison of error rates in single-arm versus randomized phase II cancer clinical trials	J Clin Oncol 28(11):1936-1941
Taylor JMG, Braun TM, Li Z	Comparing an experimental agent to a standard agent: relative merits of a one-arm or randomized two-arm phase II design	Clin Trials 2006;3(4):335-348
The Protocol Review Committee	Phase II trials in the EORTC	Eur J Cancer 1997;33(9):1361-1363
Tsimberidou Am, Braiteh F, Stewart DJ, et al.	Ultimate fate of oncology drugs approved by the US Food and Drug Administration without a ranomized trial	J Clin Oncol 2009;27(36):6243-6250
Van Glabbeke M, Steward W, Armand JP	Non-randomised phase II trials of drug combinations: often meaningless, sometimes misleading. Are there alternative strategies?	Eur J Cancer 2002;38(5):635-638
Vickers AJ, Ballen V, Scher HI	Setting the bar in phase II trials: The use of historical data for determining "go/no go" decision for definitive phase III testing	Clin Cancer Res 2007;13(3):972-976
Wieand HS	Randomized phase II trials: What does randomization gain?	J Clin Oncol 2005;23(9):1794-1795
Wilson MK, Karakasis K, Oza AM	Outcomes and endpoints in trials of cancer treatment: the past, present, and future	Lancet Oncol 2015;16(1):e32-e42
Yothers G, Wieand HS, Freireich EJ	Pro/con: Randomization in phase II clinical trials	Clin Adv Hemat Oncol 2006;4(10):776-778
Zia MI, Siu LL, Pond GR, Chen EX	Comparison of outcomes of phase II studies and subsequent randomized control studies using identical chemotherapeutic regimens	J Clin Oncol 2005;23(28):6982-6991

## Sheet: Supplementary Table 2
From	Author(s)	Title	Journal	Volume	Number	Pages	Year	Full text reviewed	Cited
Tang et al (2010)	Baey, C.; of Cancer, M. C. Le Deley European Journal; undefined 2011	Effect of a misspecification of response rates on type I and type II errors, in a phase II Simon design	ElsevierSign in					Yes	Yes
Gehan and Freireich (1974)	Buyse, Marc	Randomized Designs for Early Trials of New Cancer Treatments‚Äîan Overview	Drug Information Journal	34	2	387--396	2000	Yes	Yes
Zia et al (2005)	Chan, J. K.; Ueda, S. M.; Sugiyama, V. E.; \ldots, C. D. Stave Journal of Clinical; undefined 2008	Analysis of phase II studies on targeted agents and subsequent phase III trials: what are the predictors for success?	CiteseerSign in					Yes	Yes
Thall and Estey (1993)	Estey, E. H.; Blood, P. F. Thall; undefined 2003	New designs for phase 2 clinical trials	Am Soc HematologySign in					Yes	Yes
Korn et al (2001)	Freidlin, B.; Oncol, R. Simon J. Clin; undefined 2005	Evaluation of randomized discontinuation design	brb.nci.nih.govSign in					Yes	Yes
Stewart (2010)	Gan, H. K.; Pond, G. R.; Moore, M. J.; Oncology, L. L. Siu Journal of Clinical; undefined 2010	Reply to DJ Stewart	ascopubs.orgSign in					Yes	Yes
Stewart (2010)	Grothey, Axel; Sargent, Daniel J.	Reply to D.J. Stewart	Journal of Clinical Oncology	28	31	e652--e653	2010	Yes	Yes
Seymour et al (2010)	Ivanova, Anastasia; Paul, Barry; Marchenko, Olga; Song, Guochen; Patel, Neerali; Moschos, Stergios J.	Nine-year change in statistical design, profile, and success rates of Phase II oncology trials	Journal of Biopharmaceutical Statistics	26	1	141--149	2016	Yes	Yes
Taylor et al (2006)	Korn, E. L.; Liu, P. Y.; Lee, S. J.; \ldots, J. A. W. Chapman Journal of Clinical; undefined 2008	Meta-analysis of phase II cooperative group trials in metastatic stage IV melanoma to determine progression-free and overall survival benchmarks for future	academia.eduSign in					Yes	Yes
Rubinstein et al (2005)	Langrand-Escure, Julien; Rivoirard, Romain; Oriol, Mathieu; Tinquaut, Fabien; Rancoule, Chlo{\'{e}}; Chauvin, Frank; Magn{\'{e}}, Nicolas; Bourmaud, Aur{\'{e}}lie	Quality of reporting in oncology phase II trials: A 5-year assessment through systematic review	PLOS ONE	12	12	e0185536	2017	Yes	Yes
Simon et al (2015)	Lasch, Florian; Weber, Kristina; Chao, Mwe Mwe; Koch, Armin	A plea to provide best evidence in trials under sample-size restrictions: the example of pioglitazone to resolve leukoplakia and erythroplakia in Fanconi anemia patients	Orphanet Journal of Rare Diseases	12	1	102	2017	Yes	Yes
Flaherty et al (1997)	Liu, P. Y.; LeBlanc, M.; clinical Trials, M. Desai Controlled; undefined 1999	False positive rates of randomized phase II designs	ElsevierSign in					Yes	Yes
Twardowski and Gradishar (1997)	Mick, R.; Crowley, J. J.; clinical Trials, R. J. Carroll Controlled; undefined 2000	Phase II clinical trial design for noncytotoxic anticancer agents for which time to disease progression is the primary endpoint	ElsevierSign in					Yes	Yes
Seymour et al (2010)	Renfro, L. A.; of Oncology, D. J. Sargent Annals; undefined 2016	Statistical controversies in clinical research: basket trials, umbrella trials, and other master protocols: a review and examples	academic.oup.comSign in					Yes	Yes
Korn et al (2001)	Rosner, Gary L.; Stadler, Walter; Ratain, Mark J.	Randomized Discontinuation Design: Application to Cytostatic Antineoplastic Agents	Journal of Clinical Oncology	20	22	4478--4484	2002	Yes	Yes
Sharma et al (2011)	Sambucini, Valeria	Comparison of Single-Arm vs. Randomized Phase II Clinical Trials: A Bayesian Approach	Journal of Biopharmaceutical Statistics	25	3	474--489	2015	Yes	Yes
Simon et al (2015)	Selaru, P.; Tang, Y.; Huang, B.; Polli, A.; Wilner, K. D.; Donnelly, E.; Cohen, D. P.	Sufficiency of Single-Arm Studies to Support Registration of Targeted Agents in Molecularly Selected Patients with Cancer: Lessons from the Clinical Development of Crizotinib	Clinical and Translational Science	9	2	63--73	2016	Yes	Yes
Sharma et al (2011)	Sharma, M. R.; Karrison, T. G.; Jin, Y.; \ldots, R. R. Bies Clinical Cancer; undefined 2012	Resampling phase III data to assess phase II trial designs and endpoints	AACRSign in					Yes	Yes
Eisenhauer (1998)	Stadler, W. M.; new Drugs, M. J. Ratain Investigational; undefined 2000	Development of target-based antineoplastic agents	SpringerSign in					Yes	Yes
Mariani and Marubini (2000)	Thezenas, S.; Duffour, J.; Culine, S.; of Cancer, A. Kramar European Journal; undefined 2004	Five-year change in statistical designs of phase II trials published in leading cancer journals	ElsevierSign in					Yes	Yes
Ratain and Sargent (2009)	Wahl, R. L.; Jacene, H.; of nuclear \ldots, Y. Kasamon Journal; undefined 2009	From RECIST to PERCIST: evolving considerations for PET response criteria in solid tumors	ncbi.nlm.nih.govSign in					Yes	Yes
Tang et al (2010)	Yap, T. A.; Sandhu, S. K.; Cancer, P. Workman Nature Reviews; undefined 2010	Envisioning the future of early anticancer drug development	nature.comSign in					Yes	Yes
Cannistra (2009)	Abola, M. V.; Prasad, V.; of Oncology, A. B. Jena Annals; undefined 2014	Association between treatment toxicity and outcomes in oncology clinical trials	academic.oup.comSign in					Yes	No
Ratain and Eckhardt (2004)	Abramson, R. G.; Arlinghaus, L. R.; cancer: targets \ldots, J. A. Weis Breast; undefined 2012	Current and emerging quantitative magnetic resonance imaging methods for assessing and predicting the response of breast cancer to neoadjuvant therapy	ncbi.nlm.nih.govSign in					Yes	No
Seymour et al (2010)	Abramson, Richard G.; Yankeelov, Thomas E.	Imaging Biomarkers and Surrogate Endpoints in Oncology Clinical Trials				29--42	2014	Yes	No
Lee and Feng (2005)	Abratt, R. P.; Reece, W. H. H.; Enas, N. H.; Oncol, R. Stephens J. Clin; undefined 2005	Randomized phase II studies and their ethics	researchgate.netSign in					Yes	No
Seymour et al (2010)	Alexander, B. M.; Wen, P. Y.; Trippa, L.; \ldots, D. A. Reardon Neuro; undefined 2013	Biomarker-based adaptive trials for patients with glioblastoma‚Äîlessons from I-SPY 2	academic.oup.comSign in					Yes	No
Michaelis and Ratain (2006)	Allegro, S.; Pond, G. R.; of Cancer, S. J. Hotte European Journal; undefined 2010	The unclear zone in phase II clinical trials	ElsevierSign in					Yes	No
Sharma et al (2012) Resampling…	An, M. W.; Han, Y.; Meyers, J. P.; \ldots, J. Bogaerts Journal of Clinical; undefined 2015	Clinical utility of metrics based on tumor measurements in phase II trials to predict overall survival outcomes in phase III trials by using resampling methods	ncbi.nlm.nih.govSign in					Yes	No
Dhani et al (2009)	An, M. W.; Mandrekar, S. J.; Branda, M. E.; \ldots, S. L. Hillman Clinical Cancer; undefined 2011	Comparison of continuous versus categorical tumor measurement‚Äìbased metrics to predict overall survival in cancer treatment trials	AACRSign in					Yes	No
Seymour et al (2010)	Anagnostou, V.; Yarchoan, M.; Hansen, A. R.; Wang, H.	Immuno-oncology trial endpoints: capturing clinically meaningful activity					2017	Yes	No
Rubinstein et al (2009)	Ananthakrishnan, R.; reviews in Oncology/hematology, S. Menon Critical; undefined 2013	Design of oncology clinical trials: a review	ElsevierSign in					Yes	No
Adjei et al (2009)	Ang, M. K.; Tan, S. B.; review of anticancer Therapy, W. T. Lim Expert; undefined 2010	Phase II clinical trials in oncology: are we hitting the target?	Taylor {\&} FrancisSign in					Yes	No
Gehan and Freireich (1974)	Armitage, Peter	The role of randomization in clinical trials	Statistics in Medicine	1	4	345--352	1982	Yes	No
Dhani et al (2009)	Arrondeau, J.; Gan, H. K.; \ldots, A. R. A. Razak Discovery; undefined 2010	Development of anti-cancer drugs	discoverymedicine.comSign in					Yes	No
Seymour et al (2010)	Bando, H.; journal of clinical Oncology, N. Takebe Japanese; undefined 2015	Recent innovations in the USA National Cancer Institute-sponsored investigator initiated Phase I and II anticancer drug development	academic.oup.comSign in					Yes	No
Lee and Feng (2005)	Barnes, C. N.	A phase II two stage clinical trial design to handle latent heterogeneity for a binary response.					2010	Yes	No
Lee and Feng (2005)	Barnes, C. N.; of Biostatistics, S. N. Rai American Journal; undefined 2010	Modeling heterogeneity in phase II clinical trials	Science PublicationsSign in					Yes	No
Lee and Feng (2005)	Barnes, C. N.; Trials, S. N. Rai Open Access Journal of Clinical; undefined 2010	The effects of heterogeneity on Simon Phase II clinical trial design operating characteristics	researchgate.netSign in					Yes	No
Mandrekar and Sargent (2010)	Barry, W. T.; Perou, C. M.; \ldots, P. K. Marcom \ldots B{\&}B) Working Paper; undefined 2012	A Bayesian Hierarchical Model for Adaptive Biomarker Strategies in Randomized Phase II Studies	biostats.bepress.comSign in					Yes	No
Rubinstein et al (2005)	Barry, William T.; Perou, Charles M.; Marcom, P. Kelly; Carey, Lisa A.; Ibrahim, Joseph G.	The Use of Bayesian Hierarchical Models for Adaptive Randomization in Biomarker-Driven Phase II Studies	Journal of Biopharmaceutical Statistics	25	1	66--88	2015	Yes	No
Rubinstein et al (2009)	Belin, L.; Rycke, Y. De; clinical trials Communications, P. Bro{\{e}}t Contemporary; undefined 2017"	A two-stage design for phase II trials with time-to-event endpoint using restricted follow-up	ElsevierSign in					Yes	No
Thezenas et al (2004)	Belin, Lisa; Bro{\{e}}t	Philippe; De Rycke	Yann"	A Rescue Strategy for Handling Unevaluable Patients in Simon's Two Stage Design	PLOS ONE	9	sep	Yes	No
Michaelis and Ratain (2006)	Benjamin, R. S.; Choi, H.; \ldots, H. A. Macapinlac Journal of Clinical; undefined 2007	We should desist using RECIST, at least in GIST	researchgate.netSign in					Yes	No
Stone et al (2007)	Bergmann, L.; Hirschfeld, S.; Morris, C.; of \ldots, S. Palmeri European Journal; undefined 2007	Progression-free survival as an end-point in clinical trials of biotherapeutic agents	ElsevierSign in					Yes	No
Mariani and Marubini (1996)	Biometrics, N. Stallard; undefined 1998	Sample size determination for phase II clinical trials based on Bayesian decision theory	JSTORSign in					Yes	No
Mariani and Marubini (1996)	Biometrics, N. Stallard; undefined 2003	Decision‚Äêtheoretic designs for phase II clinical trials allowing for competing studies	Wiley Online LibrarySign in					Yes	No
Simon et al (2015)	Blumenthal, G. M.; Kluetz, P. G.; \ldots, J. Schneider The; undefined 2017	Oncology drug approvals: evaluating endpoints and evidence in an era of breakthrough therapies	AlphaMed PressSign in					Yes	No
Simon et al (2015)	Blumenthal, G. M.; Oncology, R. Pazdur J. A. M. A.; undefined 2016	Response rate as an approval end point in oncology: Back to the future	jamanetwork.comSign in					Yes	No
Vickers et al (2007)	Bradbury, P.; Hilton, J.; Investigation, L. Seymour Clinical; undefined 2011	Early-phase oncology clinical trial design in the era of molecularly targeted therapy: pitfalls and progress	insights.ovid.comSign in					Yes	No
Ratain (2005)	Bradbury, P.; Journal, L. Seymour The Cancer; undefined 2009	Tumor shrinkage and objective response rates: gold standard for oncology efficacy screening trials, or an outdated end point?	journals.lww.comSign in					Yes	No
Vickers et al (2007)	Bria, Emilio; Di Maio, Massimo; Carlini, Paolo; Cuppone, Federica; Giannarelli, Diana; Cognetti, Francesco; Milella, Michele	Targeting targeted agents: open issues for clinical trial design	Journal of Experimental {\&} Clinical Cancer Research	28	1	66	2009	Yes	No
Stewart and Kurzrock (2013)	Brooks, N.; Campone, M.; in \ldots, S. Paddock Drugs; undefined 2017	Approving cancer treatments based on endpoints other than overall survival: an analysis of historical data using the PACE Continuous Innovation Indicators‚Ñ¢	ncbi.nlm.nih.govSign in					Yes	No
Korn et al (2001)	Brunetto, Andre T.; Kristeleit, Rebecca S.; de Bono, Johann S.	Early oncology clinical trial design in the era of molecular-targeted agents	Future Oncology	6	8	1339--1352	2010	Yes	No
Ratain et al (2008)	Bruno, R.; Claret, L.	On the Use of Change in Tumor Size to Predict Survival in Clinical Oncology Studies: Toward a New Paradigm to Design and Evaluate Phase II Studies	Clinical Pharmacology {\&} Therapeutics	86	2	136--138	2009	Yes	No
Michaelis and Ratain (2006)	Bruno, R.; Mercier, F.; Claret, L.	Evaluation of Tumor Size Response Metrics to Predict Survival in Oncology Clinical Trials	Clinical Pharmacology {\&} Therapeutics	95	4	386--393	2014	Yes	No
Dhani et al (2009)	Brutti, Pierpaolo; De Santis, Fulvio; Gubbiotti, Stefania; Sambucini, Valeria	Continuous endpoints in Bayesian two-stage designs	Journal of Biopharmaceutical Statistics	26	5	966--977	2016	Yes	No
Mick et al (2000)	Buyse, M.; Michiels, S.; review of \ldots, D. J. Sargent Expert; undefined 2011	Integrating biomarkers in clinical trials	Taylor {\&} FrancisSign in					Yes	No
Korn et al (2001)	Carducci, M.; See, W.; Sweeney, C.; \ldots, G. Liu Clin Cancer; undefined 2006	Phase II Clinical Trial Design: Methods inTranslational Research from the Genitourinary Committee at the Eastern Cooperative Oncology Group	pdfs.semanticscholar.orgSign in					Yes	No
Sharma et al (2011)	Cellamare, M.; in Medicine, V. Sambucini Statistics; undefined 2015	A randomized two‚Äêstage design for phase II clinical trials based on a Bayesian predictive approach	Wiley Online LibrarySign in					Yes	No
Rubinstein et al (2011)	Cellamare, M.; Sambucini, V.; of Young, F. Siena The Contribution; undefined 2014	Randomized Phase II Trials: A Bayesian Two-Stage Design	SpringerSign in					Yes	No
Roberts et al (2003)	Chabner, B.	Phase II cancer trials: out of control?					2007	Yes	No
Tsimberidou et al (2009)	Chadha, Manpreet K.; Von Hoff, Daniel D.	Clinical Trial Designs for Approval of New Anticancer Agents				785--802	2014	Yes	No
Gehan and Freireich (1974)	Chang, M. N.; Shuster, J. J.; clinical Trials, J. L. Kepner Controlled; undefined 1999	Group sequential designs for phase II trials with historical controls	ElsevierSign in					Yes	No
Pond and Abbasi (2011)	Chen, Chia-Min; Chi, Yunchan; Chang, Hsing-Ming	Curtailed two-stage design for comparing two arms in randomized phase II clinical trials	Journal of Biopharmaceutical Statistics	28	5	939--950	2018	Yes	No
Rubinstein et al (2005)	Chen, Cong; Beckman‚àó, Robert A.	Optimal Cost-Effective Designs of Phase II Proof of Concept Trials and Associated Go‚ÄìNo Go Decisions	Journal of Biopharmaceutical Statistics	19	3	424--436	2009	Yes	No
Mariani and Marubini (1996)	Chen, T. Timothy	Optimal three-stage designs for phase II cancer clinical trials	Statistics in Medicine	16	23	2701--2711	1997	Yes	No
Tang et al (2010)	Chen, Yiyi; Chen, Zunqiu; Mori, Motomi	A new statistical decision rule for single-arm phase II oncology trials	Statistical Methods in Medical Research	25	1	118--132	2016	Yes	No
Michaelis and Ratain (2006)	Claret, L.; Girard, P.; Hoff, P. M.; \ldots, E. Van Cutsem Clinical; undefined 2006	Model-based prediction of phase III overall survival in colorectal cancer on the basis of phase II tumor dynamics	researchgate.netSign in					Yes	No
Gan et al (2010)	clinical Trials, J. X. Song Contemporary; undefined 2014	A two-stage patient enrichment adaptive design in phase II oncology trials	ElsevierSign in					Yes	No
Rubinstein et al (2009)	Collette, L.; Bogaerts, J.; Suciu, S.; journal of \ldots, C. Fortpied European; undefined 2012	Statistical methodology for personalized medicine: New developments at EORTC Headquarters since the turn of the 21st Century	ElsevierSign in					Yes	No
Gan et al (2010)	Controversial, S. H. Jung Cancer Clinical Trials: Current; undefined 2016	Design and Analysis of Phase II Cancer Clinical Trials	books.google.comSign in					Yes	No
Yap et al (2010)	Costello, E.; Neoptolemos, J.	Enhancing the translation of cancer biomarkers	British Journal of Surgery	98	8	1039--1040	2011	Yes	No
Ratain and Sargent (2009)	Cotterill, Amy; Whitehead, John	Bayesian methods for setting sample sizes and choosing allocation ratios in phase II clinical trials with time-to-event endpoints	Statistics in Medicine	34	11	1889--1903	2015	Yes	No
Yap et al (2010)	Coupe, Nicholas; Gupta, Avinash; Lord, Simon R.	Early phase cancer clinical trials: design, ethics and future directions	British Journal of Hospital Medicine	76	7	409--413	2015	Yes	No
Zia et al (2005)	DeLoughery, E. P.; of Oncology, V. Prasad Annals; undefined 2018	The US Food and Drug Administration's Use of Regular Approval for Cancer Drugs Based on Single Arm Studies: Implications for Subsequent Evidence Generation	academic.oup.comSign in					Yes	No
Gehan and Freireich (1974)	Diehl, L. F.; Perry, D. J.	A comparison of randomized concurrent control groups with matched historical control groups: are historical controls valid?	Journal of Clinical Oncology	4	7	1114--1120	1986	Yes	No
Yap et al (2010)	Dienstmann, R.; Rodon, J.; of Clinical, J. Tabernero American Society; undefined 2012	Drug development in the era of personalized oncology: from population-based trials to enrichment and prescreening strategies.	europepmc.orgSign in					Yes	No
El-Maraghi and Eisenhauer (2008)	Eisenhauer, E. A.; Therasse, P.; journal of \ldots, J. Bogaerts European; undefined 2009	New response evaluation criteria in solid tumours: revised RECIST guideline (version 1.1)	ElsevierSign in					Yes	No
Stewart (2010)	Englert, S.	Flexible designs for single-arm phase II trials in oncology					2014	Yes	No
Gan et al (2010)	Englert, Stefan; Kieser, Meinhard	Methods for proper handling of overrunning and underrunning in phase II designs for oncology trials	Statistics in Medicine	34	13	2128--2137	2015	Yes	No
Stewart (2010)	Englert, Stefan; Kieser, Meinhard	Adaptive designs for single-arm phase II trials in oncology	Pharmaceutical Statistics	11	3	241--249	2012	Yes	No
Gehan and Freireich (1974)	Farewell, V. T.; Biometrics, G. J. D'Angio; undefined 1981	A simulated study of historical controls using real data.	europepmc.orgSign in					Yes	No
Rubinstein et al (2009)	Farley, J.; Oncology, P. G. Rose Gynecologic; undefined 2010	Trial design for evaluation of novel targeted therapies	ElsevierSign in					Yes	No
El-Maraghi and Eisenhauer (2008)	Ferraldeschi, R.; Lorigan, P.	Extensive-stage small-cell lung cancer‚Äîmoving beyond response rate?					2009	Yes	No
Stone et al (2007)	Fleischer, Frank; Gaschler-Markefski, Birgit; Bluhmki, Erich	A statistical model for the dependence between progression-free survival and overall survival	Statistics in Medicine	28	21	2669--2686	2009	Yes	No
Korn et al (2001)	Floyd, Eugenia; Mcshane, Teresa M.	Development and Use of Biomarkers in Oncology Drug Development	Toxicologic Pathology	32	1{\_}suppl	106--115	2004	Yes	No
Booth et al (2008)	Francart, J.	Progression-free survival rate as primary endpoint for phase-II cancer clinical trials: application to mesothelioma					2010	Yes	No
Rubinstein et al (2005)	Franceschi, Enrico; Agati, Raffaele; Brandes, Alba A.	End points for Phase II trials in recurrent glioblastoma: the cornerstone for a new era	Expert Review of Anticancer Therapy	11	11	1713--1717	2011	Yes	No
El-Maraghi and Eisenhauer (2008)	Franshaw, L.; Tsoli, M.; Byrne, J.; \ldots, C. Mayoh The; undefined 2019	Predictors of Success of Phase II Pediatric Oncology Clinical Trials	AlphaMed PressSign in					Yes	No
Rubinstein et al (2005)	Freidlin, B.; Abrams, J. S.; of Comparative, E. L. Korn Journal; undefined 2013	New challenges for comparative effectiveness in oncology: choice of primary end points for randomized clinical trials	Future MedicineSign in					Yes	No
Seymour et al (2010)	Freidlin, B.; Research, E. L. Korn Clinical Cancer; undefined 2013	Borrowing information across subgroups in phase II trials: is it useful?	AACRSign in					Yes	No
Michaelis and Ratain (2006)	Friedlander, Michael; Thigpen, James Tate	Response as a Measure of Treatment Efficacy in Clinical Trials: Should RECIST Be Abandoned?				91--100	2014	Yes	No
Thall and Estey (1993)	Gajewski, Byron J.; Mayo, Matthew S.	Bayesian sample size calculations in phase II clinical trials using a mixture of informative priors	Statistics in Medicine	25	15	2554--2566	2006	Yes	No
Liu et al (1999)	Gan, H. K.; Lee, J. J.; Development, L. L. Siu Principles of Anticancer Drug; undefined 2011	Phase II Trials with Anticancer Agents	SpringerSign in					Yes	No
Ratain and Eckhardt (2004)	Garrett-Mayer, E.	Overview of Standard Phase II Design Issues					2008	Yes	No
Gehan and Freireich (1974)	Gehan, E. A.	Randomized or historical control groups in cancer clinical trials: are historical controls valid?	Journal of Clinical Oncology	4	7	1024--1025	1986	Yes	No
Gehan and Freireich (1974)	Gehan, E. A.; in Oncology, E. J. Freireich Seminars; undefined 1981	Cancer clinical trials. A rational basis for use of historical controls.	ncbi.nlm.nih.govSign in					Yes	No
Sharma et al (2012) RECIST: No…	George, S. L.; Wang, X.; , H. Pang Cancer Clinical Trials: Current; undefined 2016	Endpoints for cancer clinical trials	books.google.comSign in					Yes	No
Gan et al (2010)	George, S. L.; Wang, X.; Trials, H. Pang Cancer Clinical; undefined 2016	Design and Analysis of Phase II Cancer Clinical Trials Sin-Ho Jung	taylorfrancis.comSign in					Yes	No
Sharma et al (2012) RECIST: No…	Gerwing, M.; Herrmann, K.; \ldots, A. Helfen Nature Reviews; undefined 2019	The beginning of the end for conventional RECIST‚Äînovel therapies require novel imaging approaches	nature.comSign in					Yes	No
Korn et al (2001)	Glabbeke, M. Van; Verweij, J.; of \ldots, I. Judson European Journal; undefined 2002	Progression-free rate as the principal end-point for phase II trials in soft-tissue sarcomas	ElsevierSign in					Yes	No
Korn et al (2001)	Goffin, John R.; Pond, Greg R.	Stopping rules employing response rates, time to progression, and early progressive disease for phase II oncology trials	BMC Medical Research Methodology	11	1	164	2011	Yes	No
El-Maraghi and Eisenhauer (2008)	Goffin, John R.; Pond, Greg R.; Tu, Dongsheng	A comparison of a new multinomial stopping rule with stopping rules of fleming and gehan in single arm phase II cancer clinical trials	BMC Medical Research Methodology	11	1	95	2011	Yes	No
Roberts et al (2003)	Goffin, John R.; Tu, Dongsheng	Phase II Stopping Rules That Employ Response Rates and Early Progression	Journal of Clinical Oncology	26	22	3715--3720	2008	Yes	No
Booth et al (2008)	Goodwin, R.; Giaccone, G.; Calvert, H.; of \ldots, M. Lobbezoo European Journal; undefined 2012	Targeted agents: how to select the winners in preclinical and early clinical studies?	ElsevierSign in					Yes	No
Zia et al (2005)	Gore, M. E.; B Escudier ONCOLOGY-WILLISTON, P. A. R. K.; undefined 2006	Emerging efficacy endpoints for targeted therapies in advanced renal cell carcinoma	pdfs.semanticscholar.orgSign in					Yes	No
Korn et al (2001)	Gray, R.; Manola, J.; Saxman, S.; Wright, J.; cancer \ldots, J. Dutcher Clinical; undefined 2006	Phase II clinical trial design: methods in translational research from the Genitourinary Committee at the Eastern Cooperative Oncology Group	AACRSign in					Yes	No
Sharma et al (2011)	Grayling, Michael J.; Mander, Adrian P.	Do single-arm trials have a role in drug development plans incorporating randomised trials?	Pharmaceutical Statistics	15	2	143--151	2016	Yes	No
Seymour et al (2010)	Grellety, T.; Petit-Mon{\'{e}}ger, A.; of \ldots, A. Diallo Annals; undefined 2014	Quality of reporting of phase II trials: a focus on highly ranked oncology journals	academic.oup.comSign in					Yes	No
Renfro and Sargent (2017)	Gu, H.	Two-stage design for phase II cancer clinical trials with multiple endpoints					2017	Yes	No
Van Glabbeke et al (2002)	Guan, Shanhong	Statistical Designs for Early Phases of Cancer Clinical Trials	Journal of Biopharmaceutical Statistics	22	6	1109--1126	2012	Yes	No
Thall and Estey (1993)	Guo, Beibei; Zang, Yong	A Bayesian adaptive phase II clinical trial design accounting for spatial variation	Statistical Methods in Medical Research			96228000000000	2018	Yes	No
Zia et al (2005)	Gyawali, Bishal; Addeo, Alfredo	Negative phase 3 randomized controlled trials: Why cancer drugs fail the last barrier?	International Journal of Cancer	143	8	2079--2081	2018	Yes	No
Ratain (2005)	Halperin, D. M.; Lee, J. J.; \ldots, C. G. Dagohoy Journal of Clinical; undefined 2015	Rational clinical experiment: assessing prior probability and its impact on the success of phase II clinical trials	ncbi.nlm.nih.govSign in					Yes	No
Mariani and Marubini (1996)	Hanfelt, J. J.; Slack, R. S.; clinical Trials, E. A. Gehan Controlled; undefined 1999	A modification of Simon's optimal design for phase II trials when the criterion is median sample size	ElsevierSign in					Yes	No
Betensky et al (2002)	Harrington, D.; Med, G. Parmigiani N. Engl J.; undefined 2016	I-SPY 2‚Äîa glimpse of the future of phase 2 drug development?	pdfs.semanticscholar.orgSign in					Yes	No
Tsimberidou et al (2009)	Hatswell, A. J.; Baio, G.; Berlin, J. A.; Irs, A.; Open, N. Freemantle B. M. J.; undefined 2016	Regulatory approval of pharmaceuticals without a randomised controlled study: analysis of EMA and FDA approvals 1999‚Äì2014	bmjopen.bmj.comSign in					Yes	No
Roberts et al (2003)	Hebar, Alexandra; Valent, Peter; Selzer, Edgar	The impact of molecular targets in cancer drug development: major hurdles and future strategies	Expert Review of Clinical Pharmacology	6	1	23--34	2013	Yes	No
Mariani and Marubini (1996)	Hee, Siew Wan; Stallard, Nigel	Designing a series of decision-theoretic phase II trials in a small population	Statistics in Medicine	31	30	4337--4351	2012	Yes	No
Thall and Estey (1993)	Heitjan, Daniel F.	Bayesian interim analysis of phase II cancer clinical trials	Statistics in Medicine	16	16	1791--1802	1997	Yes	No
El-Maraghi and Eisenhauer (2008)	Hendifar, Andrew E.; Ahlmann, Elke; Allison, Daniel C.; Hu, James; Menendez, Lawrence; Chawla, Sant P.	Moving Beyond Response Criteria: New Measures of Success in the Treatment of Sarcomas	Current Treatment Options in Oncology	13	3	299--305	2012	Yes	No
Vickers et al (2007)	Hoeg, R. T.; Lee, J. A.; journal of \ldots, M. A. Mathiason American; undefined 2009	Publication outcomes of phase II oncology clinical trials	journals.lww.comSign in					Yes	No
Korn et al (2001)	Holmgren, Eric	Are Phase 2 screening trials in oncology obsolete?	Statistics in Medicine	27	4	556--567	2008	Yes	No
Sargent and Taylor (2009)	Hong, D.; for Cancer, P. C. Barata Novel Designs of Early Phase Trials; undefined 2018	The Challenges of Implementing Multiarmed Early Phase Oncology Clinical Trials	ElsevierSign in					Yes	No
Van Glabbeke et al (2002)	Hong, Shengyan; Wang, Yanping	A three-outcome design for randomized comparative phase II clinical trials	Statistics in Medicine	26	19	3525--3534	2007	Yes	No
Morabito et al (2006)	Hotta, K.; Fujiwara, Y.; Kiura, K.; \ldots, N. Takigawa Journal of Thoracic; undefined 2007	Relationship between response and survival in more than 50,000 patients with advanced non-small cell lung cancer treated with systemic chemotherapy in	ElsevierSign in					Yes	No
Lee and Feng (2005)	Hou, Wei; Chang, Myron N.; Jung, Sin-Ho; Li, Yang	Designs for randomized phase II clinical trials with two treatment arms	Statistics in Medicine	32	25	4367--4379	2013	Yes	No
Ratain and Sargent (2009)	Huang, Bo; Talukder, Enayet; Thomas, Neal	Optimal Two-Stage Phase II Designs with Long-Term Endpoints	Statistics in Biopharmaceutical Research	2	1	51--61	2010	Yes	No
Sargent and Taylor (2009)	Huang, J.; Das, A.; Burger, H. U.; Zhong, W.; clinical \ldots, W. Zhang Contemporary; undefined 2014	The use of phase 2 interim analysis to expedite drug development decisions	ElsevierSign in					Yes	No
Rubinstein et al (2005)	Hunsberger, S.; Ivy, S. P.; Oncol, M. A. Smith Proceedings Part I. J. Clin; undefined 2007	Re: Design and endpoints of clinical trials in hepatocellular carcinoma	CiteseerSign in					Yes	No
Rubinstein et al (2005)	Hunsberger, S.; Zhao, Y.; Research, R. Simon Clinical Cancer; undefined 2009	A comparison of phase II study strategies	AACRSign in					Yes	No
Tang et al (2010)	Hutson, Alan D.; Wilding, Gregory E.	An examination of the relative impact of type I and type II error rates in phase II drug screening trial queues	Pharmaceutical Statistics	11	2	157--162	2012	Yes	No
Seruga et al (2015)	Hwang, Thomas J.; Franklin, Jessica M.; Chen, Christopher T.; Lauffenburger, Julie C.; Gyawali, Bishal; Kesselheim, Aaron S.; Darrow, Jonathan J.	Efficacy, Safety, and Regulatory Approval of Food and Drug Administration‚ÄìDesignated Breakthrough and Nonbreakthrough Cancer Medicines	Journal of Clinical Oncology	36	18	1805--1812	2018	Yes	No
Thall and Estey (1993)	in Medicine, D. F. Heitjan Statistics; undefined 1997	Bayesian interim analysis of phase II cancer clinical trials	Wiley Online LibrarySign in					Yes	No
Gehan and Freireich (1974)	in Medicine, E. A. Gehan Statistics; undefined 1984	The evaluation of therapies: historical control studies	Wiley Online LibrarySign in					Yes	No
Seymour et al (2010)	in Medicine, J. Whitehead Statistics; undefined 2014	One‚Äêstage and two‚Äêstage designs for phase II clinical trials with survival endpoints	Wiley Online LibrarySign in					Yes	No
Gehan and Freireich (1974)	in Medicine, L. J. Emrich Statistics; undefined 1989	Required duration and power determinations for historically controlled studies of survival times	Wiley Online LibrarySign in					Yes	No
Thall and Estey (1993)	in Medicine, V. Sambucini Statistics; undefined 2010	A Bayesian predictive strategy for an adaptive two‚Äêstage design in phase II clinical trials	Wiley Online LibrarySign in					Yes	No
Sharma et al (2011)	Investigation, J. Huang Clinical; undefined 2014	Utilizing interim Phase II results to streamline Phase III development: what does the future hold?	insights.ovid.comSign in					Yes	No
Rubinstein et al (2009)	Ivanova, A.; Song, G.; \ldots, O. Marchenko Clinical; undefined 2015	Monitoring rules for toxicity in phase II oncology trials	pdfs.semanticscholar.orgSign in					Yes	No
Seymour et al (2010)	Ivanova, Anastasia; Rosner, Gary L.; Marchenko, Olga; Parke, Tom; Perevozskaya, Inna; Wang, Yanping	Advances in Statistical Approaches to Oncology Drug Development	Therapeutic Innovation {\&} Regulatory Science	48	1	81--89	2014	Yes	No
Rubinstein et al (2005)	Jacob, Louis; Uvarova, Maria; Boulet, Sandrine; Begaj, Inva; Chevret, Sylvie	Evaluation of a multi-arm multi-stage Bayesian design for phase II drug selection trials ‚Äì an example in hemato-oncology	BMC Medical Research Methodology	16	1	67	2016	Yes	No
Dhani et al (2009)	Jamal, R.; Goodwin, R. A.; Tu, D.; of \ldots, W. Walsh Annals; undefined 2013	Performance of multinomial designs in comparison with response-based designs in non-randomized phase II trials of targeted cancer agents	academic.oup.comSign in					Yes	No
Saad et al (2017)	Janiaud, P.; Serghiou, S.; treatment Reviews, J. P. A. Ioannidis Cancer; undefined 2018	New clinical trial designs in the era of precision medicine: an overview of definitions, strengths, weaknesses, and current use in oncology	ElsevierSign in					Yes	No
Seruga et al (2015)	Jardim, D. L.; Groves, E. S.; Breitfeld, P. P.; treatment Reviews, R. Kurzrock Cancer; undefined 2017	Factors associated with failure of oncology drugs in late-stage clinical development: a systematic review	ElsevierSign in					Yes	No
Rubinstein (2014)	Jia, Z.; Xu, X.; Koziol, J.; Zhong, W. D.	Sample Size Calculation for Single-Arm Phase 2 Prostate Cancer Trials	personalizedmedonc.comSign in					Yes	No
Rubinstein et al (2009)	Jiang, Wei; Mahnken, Jonathan D.; He, Jianghua; Mayo, Matthew S.	Generalized optimal design for two-arm, randomized phase II clinical trials with endpoints from the exponential dispersion family	Pharmaceutical Statistics	15	6	459--470	2016	Yes	No
Rubinstein et al (2009)	Jiang, Wei; Wick, Jo A.; He, Jianghua; Mahnken, Jonathan D.; Mayo, Matthew S.	Bayesian design for two-arm randomized Phase II clinical trials with endpoints from the exponential family using multiple constraints	Journal of Biopharmaceutical Statistics	28	5	824--839	2018	Yes	No
Brown et al (2011)	Journal, G. Rauch Biometrical; undefined 2016	A Practical Guide to Designing Phase II Trials in Oncology. SR Brown, WM Gregory, C. Twelves, and J. Brown (2014). New York, NJ: John Wiley \& Sons	Wiley Online LibrarySign in					Yes	No
Rubinstein et al (2005)	Jung, S. H.; Chang, M. N.; of Biopharmaceutical, S. J. Kang Journal; undefined 2012	Phase II cancer clinical trials with heterogeneous patient populations	Taylor {\&} FrancisSign in					Yes	No
Rubinstein et al (2005)	Jung, Sin-Ho	Randomized phase II trials with a prospective control	Statistics in Medicine	27	4	568--583	2008	Yes	No
Cannistra (2009)	Jung, Sin-Ho; Sargent, Daniel J.	Randomized Phase II Clinical Trials	Journal of Biopharmaceutical Statistics	24	4	802--816	2014	Yes	No
Ratain (2005)	Karrison, T. G.; Maitland, M. L.; \ldots, W. M. Stadler Journal of the National; undefined 2007	Design of phase II cancer trials using a continuous endpoint of change in tumor size: application to a study of sorafenib and erlotinib in non‚Äìsmall-cell lung cancer	academic.oup.comSign in					Yes	No
Seymour et al (2010)	Keating, Peter; Cambrosio, Alberto	Clinical trials in the age of personalized medicine	Journal of Medicine and the Person	9	3	91--98	2011	Yes	No
Rubinstein et al (2005)	Khan, I.; Sarker, S. J.; journal of Cancer, A. Hackshaw British; undefined 2012	Smaller sample sizes for phase II trials based on exact tests with actual error rates by trading-off their nominal levels of significance and power	nature.comSign in					Yes	No
Stewart (2010)	Kieser, M.; Englert, S.; Investigation, G. Rauch Clinical; undefined 2015	Adaptive designs for Phase II oncology trials	Future ScienceSign in					Yes	No
Stone et al (2007)	Kieser, Meinhard; Englert, Stefan	Performance of Adaptive Designs for Single-Armed Phase II Oncology Trials	Journal of Biopharmaceutical Statistics	25	3	602--615	2015	Yes	No
Brown et al (2011)	Kim, Seongho; Wong, Weng Kee	Extended two-stage adaptive designs with three target responses for phase II clinical trials	Statistical Methods in Medical Research	27	12	3628--3642	2018	Yes	No
Rubinstein et al (2005)	Korn, E. L.; Freidlin, B.; \ldots, J. S. Abrams Journal of Clinical; undefined 2012	Design issues in randomized phase II/III trials	ncbi.nlm.nih.govSign in					Yes	No
Korn et al (2001)	Korn, E. L.; in Medicine, B. Freidlin Statistics; undefined 2006	Conditional power calculations for clinical trials with historical controls	Wiley Online LibrarySign in					Yes	No
Sharma et al (2012) RECIST: No…	Korn, R. L.; Crowley, J. J.	Overview: progression-free survival as an endpoint in clinical trials with solid tumors					2013	Yes	No
Gan et al (2010)	Kunz, C. U.; Journal, M. Kieser Biometrical; undefined 2012	Curtailment in single‚Äêarm two‚Äêstage phase II oncology trials	Wiley Online LibrarySign in					Yes	No
Booth et al (2008)	Kunz, C. U.; Kieser, M.	Optimal Two-stage Designs for Single-arm Phase II Oncology Trials with Two Binary Endpoints	Methods of Information in Medicine	50	4	372--377	2011	Yes	No
Sharma et al (2012) RECIST: No…	Kunz, Cornelia U.; Wason, James M. S.; Kieser, Meinhard	Two-stage phase II oncology designs using short-term endpoints for early stopping	Statistical Methods in Medical Research	26	4	1671--1683	2017	Yes	No
Stewart and Kurzrock (2013)	Kurzrock, R.; Stewart, D. J.	Equipoise abandoned? Randomization and clinical trials					2013	Yes	No
Wieand (2005)	L{\'{o}}pez, M. F.; Dupuy, J. F.; clinical Trials, C. V. Gonzalez Contemporary; undefined 2012	Effectiveness of adaptive designs for phase II cancer trials	ElsevierSign in					Yes	No
Vickers et al (2007)	Lai, Tze Leung; Lavori, Philip W.; Shih, Mei-Chiung	Sequential design of phase II-III cancer trials	Statistics in Medicine	31	18	1944--1960	2012	Yes	No
Rubinstein et al (2009)	Lai, Xin; Zee, Benny Chung-Ying	Mixed response and time-to-event endpoints for multistage single-arm phase II design	Trials	16	1	250	2015	Yes	No
Redman and Crowley (2007)	Lara, P. N.; Redman, M. W.	The hazards of randomized phase II trials					2012	Yes	No
Rubinstein et al (2011)	LeBlanc, M.; Research, C. Tangen Clinical Cancer; undefined 2012	Choosing phase II endpoints and designs: Evaluating the possibilities	AACRSign in					Yes	No
Mariani and Marubini (1996)	Lee, J. Jack; Liu, Diane D.	A predictive probability design for phase II cancer clinical trials	Clinical Trials: Journal of the Society for Clinical Trials	5	2	93--106	2008	Yes	No
Gehan and Freireich (1974)	Lee, J. J.; clinical Trials, C. Tseng Controlled; undefined 2001	Uniform power method for sample size calculation in historical control studies with binary response	ElsevierSign in					Yes	No
Lee and Feng (2005)	Lee, J. J.; Trials, D. D. Liu Clinical; undefined 2008	A predictive probability design for phase II cancer clinical trials	journals.sagepub.comSign in					Yes	No
Ratain and Sargent (2009)	Lei, Xiudong; Yuan, Ying; Yin, Guosheng	Bayesian phase II adaptive randomization by jointly modeling time-to-event efficacy and binary toxicity	Lifetime Data Analysis	17	1	156--174	2011	Yes	No
Korn et al (2001)	Lemech¬π, C. R.; Kristeleit, R. S.; Arkenau¬π, H. T.	Novel Oncology Drug Development Strategies in the Era of Personalised Medicine	cdn.intechweb.orgSign in					Yes	No
Rubinstein et al (2005)	Li, Yimei; Mick, Rosemarie; Heitjan, Daniel F.	A Bayesian approach for unplanned sample sizes in phase II cancer clinical trials	Clinical Trials: Journal of the Society for Clinical Trials	9	3	293--302	2012	Yes	No
Dhani et al (2009)	Lin, Chien-Ju; Wason, James M. S.	Improving phase II oncology trials using best observed RECIST response as an endpoint by modelling continuous tumour measurements	Statistics in Medicine	36	29	4616--4626	2017	Yes	No
Rubinstein et al (2009)	Lin, Ruitao; Coleman, Robert L.; Yuan, Ying	TOP: Time-to-Event Bayesian Optimal Phase II Trial Design for Cancer Immunotherapy					2018	Yes	No
Korn et al (2001)	Litwin, Samuel; Wong, Yu-Ning; Hudes, Gary	Early stopping designs based on progression-free survival at an early time point in the initial cohort	Statistics in Medicine	26	24	4400--4415	2007	Yes	No
Cannistra (2009)	Liu, Meng; Dressler, Emily V.	A predictive probability interim design for phase II clinical trials with continuous endpoints	Statistics in Medicine	37	12	1960--1972	2018	Yes	No
Liu et al (1999)	Logan, Brent R.	Optimal two-stage randomized phase II clinical trials	Clinical Trials: Journal of the Society for Clinical Trials	2	1	5--12	2005	Yes	No
Lee and Feng (2005)	Lu, Ying; Fan, Sheng-hua Kelly	On the Time to Conclusion of Phase II Cancer Clinical Trials and Its Application in Trial Designs	Statistics in Biopharmaceutical Research	4	4	324--335	2012	Yes	No
Ratain (2005)	Maitland, M. L.; cancer journal for Clinicians, R. L. Schilsky CA: a; undefined 2011	Clinical trials in the era of personalized oncology	Wiley Online LibrarySign in					Yes	No
Saad et al (2017)	Mandel, J. J.; Yust-Katz, S.; Patel, A. J.; \ldots, D. Cachia Neuro; undefined 2017	Inability of positive phase II clinical trials of investigational treatments to subsequently predict positive phase III clinical trials in glioblastoma	academic.oup.comSign in					Yes	No
Ratain and Eckhardt (2004)	Mander, A. P.; Trials, S. G. Thompson Contemporary Clinical; undefined 2010	Two-stage designs optimal under the alternative hypothesis for phase II cancer clinical trials	ElsevierSign in					Yes	No
Lee and Feng (2005)	Mander, Adrian P.; Wason, James M. S.; Sweeting, Michael J.; Thompson, Simon G.	Admissible two-stage designs for phase II cancer clinical trials that incorporate the expected sample size under the alternative hypothesis	Pharmaceutical Statistics	11	2	91--96	2012	Yes	No
Lee and Feng (2005)	Mandrekar, S. J.; Oncology, D. J. Sargent Journal of Thoracic; undefined 2006	Pick the winner designs in phase II cancer clinical trials	jto.orgSign in					Yes	No
Mandrekar and Sargent (2010)	Mandrekar, S. J.; Oncology, D. J. Sargent Journal of Thoracic; undefined 2011	All-comers versus enrichment design strategy in phase II trials	ElsevierSign in					Yes	No
Mariani and Marubini (2000)	Masaki, Nobuyuki; Koyama, Tatsuki; Yoshimura, Isao; Hamada, Chikuma	Optimal Two-Stage Designs Allowing Flexibility in Number of Subjects for Phase II Clinical Trials	Journal of Biopharmaceutical Statistics	19	4	721--731	2009	Yes	No
Baey and Le Deley (2011)	Matano, Francesca; Sambucini, Valeria	Accounting for uncertainty in the historical response rate of the standard treatment in single-arm two-stage designs based on Bayesian power functions	Pharmaceutical Statistics	15	6	517--530	2016	Yes	No
Thall and Estey (1993)	Mayo, M. S.; clinical Trials, B. J. Gajewski Controlled; undefined 2004	Bayesian sample size calculations in phase II clinical trials using informative conjugate priors	ElsevierSign in					Yes	No
Rubinstein et al (2009)	McShane, L. M.; Hunsberger, S.	An overview of Phase II clinical trial designs with biomarkers					2015	Yes	No
Rubinstein et al (2009)	McShane, L. M.; Hunsberger, S.; Research, A. A. Adjei Clinical Cancer; undefined 2009	Effective incorporation of biomarkers into phase II trials	AACRSign in					Yes	No
Stewart and Kurzrock (2013)	Mehra, N.; opinion in \ldots, D. Lorente Current; undefined 2015	What have we learned from exceptional tumour responses?: review and perspectives	cdn.journals.lww.comSign in					Yes	No
Gehan and Freireich (1974)	Micciolo, R.; Valagussa, P.; clinical Trials, E. Marubini Controlled; undefined 1985	The use of historical controls in breast cancer: an assessment in three consecutive trials	ElsevierSign in					Yes	No
Zia et al (2005)	Michaelis, L. C.; cancer Research, M. J. Ratain Clinical; undefined 2007	Phase II trials published in 2002: a cross-specialty comparison showing significant design differences between oncology trials and other medical specialties	AACRSign in					Yes	No
Zia et al (2005)	Minnerup, J.; \ldots, H. Wersching Experimental \&; undefined 2014	Analysis of early phase and subsequent phase III stroke studies of neuroprotectants: outcomes and predictors for success	etsmjournal.biomedcentral.comSign in					Yes	No
Morabito et al (2006)	Morabito, A.; Piccirillo, M. C.; \ldots, K. Monaco Current Cancer; undefined 2007	Methodological issues of clinical research with EGFR inhibitors	ingentaconnect.comSign in					Yes	No
Tang et al (2010)	Moroz, Veronica; Wilson, Jayne S.; Kearns, Pamela; Wheatley, Keith	Comparison of anticipated and actual control group outcomes in randomised trials in paediatric oncology provides evidence that historically controlled studies are biased in favour of the novel treatment	Trials	15	1	481	2014	Yes	No
Rubinstein et al (2005)	Mukhi, Vandana; Shao, Yongzhao	Optimal Two-Stage Designs to Evaluate a Series of New Agents or Treatments	Statistics in Biopharmaceutical Research	1	4	377--387	2009	Yes	No
Van Glabbeke et al (2002)	of biopharmaceutical Statistics, S. Guan Journal; undefined 2012	Statistical designs for early phases of cancer clinical trials	Taylor {\&} FrancisSign in					Yes	No
Gehan and Freireich (1974)	of chronic Diseases, S. J. Pocock Journal; undefined 1976	The combination of randomized and historical controls in clinical trials	ElsevierSign in					Yes	No
Gehan and Freireich (1974)	of Epidemiology, W. D. Dupont American Journal; undefined 1985	RANDOMIZED VS. HISTORICAL CLINICAL TRIALS ARE THE BENEFITS WORTH THE COST?	academic.oup.comSign in					Yes	No
Ratain and Eckhardt (2004)	of Oncology, E. A. Eisenhauer Annals; undefined 2007	Response evaluation: beyond RECIST	academic.oup.comSign in					Yes	No
Zia et al (2005)	oncology Reports, M. Markman Current; undefined 2007	Use of progression-free survival as a valid endpoint in phase II cancer clinical trials	SpringerSign in					Yes	No
Stewart (2010)	Oncology, D. J. Stewart Journal of Clinical; undefined 2012	Before We Throw out Progression-Free Survival As a Valid End Point	ascopubs.orgSign in					Yes	No
Gehan and Freireich (1974)	Oncology, E. A. Gehan Journal of Clinical; undefined 1986	Randomized or historical control groups in cancer clinical trials: are historical controls valid?	ascopubs.orgSign in					Yes	No
Rubinstein et al (2005)	Oncology, R. L. Schilsky Targeted; undefined 2006	Phase I and II clinical trial design for targeted agents	SpringerSign in					Yes	No
Mariani and Marubini (2000)	Ottaiano, A.; Facchini, G.; Nasti, G.; of \ldots, A. Budillon Annals; undefined 2006	Phase II studies of anticancer chemotherapy: indirect evidence of poor quality	academic.oup.comSign in					Yes	No
Mariani and Marubini (1996)	Perrone, F.; Maio, M. Di; Maio, E. De; \ldots, P. Maione The Lancet; undefined 2003	Statistical design in phase II clinical trials and its application in breast cancer	ElsevierSign in					Yes	No
Mick et al (2000)	pharmaceutical Design, L. Seymour Current; undefined 2002	The design of clinical trials for new molecularly targeted compounds: progress and new initiatives	ingentaconnect.comSign in					Yes	No
Adjei et al (2009)	Pilz, L. R.; lung cancer \ldots, C. Manegold Translational; undefined 2012	Statistical considerations and endpoints for clinical lung cancer studies: can progression free survival (PFS) substitute overall survival (OS) as a valid endpoint	ncbi.nlm.nih.govSign in					Yes	No
Ratain and Eckhardt (2004)	Pivot, X.; Thierry-Vuillemin, A.; \ldots, C. Villanueva The Cancer; undefined 2009	Response rates: a valuable signal of promising activity?	journals.lww.comSign in					Yes	No
Ratain and Eckhardt (2004)	Polley, M. Y.; Wu, W.; Trials, D. J. Sargent Oncology Clinical; undefined 2018	Choice of Endpoints in Cancer Clinical Trials	books.google.comSign in					Yes	No
Rubinstein et al (2005)	Rai, S. N.; Ray, H. E.; Pan, J.; C Barnes \ldots Biostat Int, J.; undefined 2014	Phase II Clinical Trials: Issues and Practices	pdfs.semanticscholar.orgSign in					Yes	No
Seymour et al (2010)	Ratain, M. J.	Analysis of the Yield of Phase II Combination Therapy Trials in Medical Oncology Michael L. Maitland Christine Hudoba 4 Kelly L. Snider 5					2010	Yes	No
Vickers et al (2007)	Ratain, M. J.; Karrison, T. G.	Testing the wrong hypothesis in phase II oncology trials: there is a better alternative					2007	Yes	No
Lee and Feng (2005)	Ravina, Bernard; Palesch, Yuko	The Phase II Futility Clinical Trial Design	Progress in Neurotherapeutics and Neuropsychopharmacology	2	1	27--38	2007	Yes	No
Redman and Crowley (2007)	Redman, M. W.; Goldman, B. H.; LeBlanc, M.; Schott, A.	Modeling the relationship between progression-free survival and overall survival: the phase II/III trial					2013	Yes	No
Mariani and Marubini (2000)	Riechelmann, R. P.; \ldots, V. Dounaevskaia Journal of Clinical; undefined 2008	Quality of reporting primary outcomes in phase II cancer trials	ascopubs.orgSign in					Yes	No
Mariani and Marubini (2000)	Riechelmann, R. P.; Ara{\'{u}}jo, R. L. C.; In, A. Hinke Methods; Biostatistics; undefined 2018	The Many Different Designs of Phase II Trials in Oncology	SpringerSign in					Yes	No
Vickers et al (2007)	Rivoirard, R.; Langrand-Escure, J.; reviews in \ldots, M. Oriol Critical; undefined 2018	Evaluation of the quality of the reporting of phase II clinical trials in oncology: A systematic review	ElsevierSign in					Yes	No
Tsimberidou et al (2009)	Roberts, Samantha A.; Allen, Jeff D.; Sigal, Ellen V.	Despite Criticism Of The FDA Review Process, New Cancer Drugs Reach Patients Sooner In The United States Than In Europe	Health Affairs	30	7	1375--1381	2011	Yes	No
Roberts et al (2003)	Roberts, Thomas G.; Chabner, Bruce A.	Beyond Fast Track for Drug Approvals	New England Journal of Medicine	351	5	501--505	2004	Yes	No
Korn et al (2001)	Roychoudhury, S.; \ldots, N. Scheuer Clinical; undefined 2018	Beyond p-values: A phase II dual-criterion design with statistical significance and clinical relevance	journals.sagepub.comSign in					Yes	No
Rubinstein et al (2005)	Rubinstein, L. V.; Dancey, J. E.; Korn, E. L.; Smith, M. A.	Early average change in tumor size in a phase 2 trial: efficient endpoint or false promise?					2007	Yes	No
Zia et al (2005)	Saad, E. D.; Sasse, E. C.; journal of \ldots, G. Borghesi American; undefined 2013	Formal statistical testing and inference in randomized phase II trials in medical oncology	journals.lww.comSign in					Yes	No
Gehan and Freireich (1974)	Sacks, H.; Chalmers, T. C.; journal of Medicine, H. Smith Jr The American; undefined 1982	Randomized versus historical controls for clinical trials	ElsevierSign in					Yes	No
Rubinstein et al (2005)	Sargent, D. J.; of clinical Oncology, D. F. Hayes Journal; undefined 2008	Assessing the measure of a new drug: is survival the only thing that matters?	researchgate.netSign in					Yes	No
Rubinstein et al (2005)	Sargent, D. J.; Oncology, E. L. Korn Nature Reviews Clinical; undefined 2014	Decade in review‚Äîclinical trials: shifting paradigms in cancer clinical trial design	nature.comSign in					Yes	No
Ratain (2005)	Sargent, D. J.; Rubinstein, L.; journal of \ldots, L. Schwartz European; undefined 2009	Validation of novel imaging methodologies for use as cancer clinical trial end-points	ElsevierSign in					Yes	No
Korn et al (2001)	Schilsky, R. L.	End points in cancer clinical trials and the drug approval process					2002	Yes	No
Vickers et al (2007)	Schilsky, R. L.	Objectives, design considerations and endpoint selection for Phase II clinical trials	csco.org.cnSign in					Yes	No
Ratain and Eckhardt (2004)	Schilsky, Richard L.	Phase I and II clinical trial design for targeted agents	Targeted Oncology	1	4	220--227	2006	Yes	No
Rubinstein et al (2005)	Schilsky, Richard L.	Target practice: oncology drug development in the era of genomic medicine	Clinical Trials: Journal of the Society for Clinical Trials	4	2	163--166	2007	Yes	No
Korn et al (2001)	Schlesselman, James J.; Reis, Isildinha M.	Phase II Clinical Trials in Oncology: Strengths and Limitations of Two-Stage Designs	Cancer Investigation	24	4	404--412	2006	Yes	No
Stadler and Ratain (2000)	Science, N. Saijo Cancer; undefined 2004	What are the reasons for negative phase III trials of molecular‚Äêtarget‚Äêbased drugs?	Wiley Online LibrarySign in					Yes	No
Rubinstein et al (2005)	Series, S. H. Jung; Paper, Bioinformatics (B{\&}B) Working; undefined 2010	Randomized phase II clinical trials using fisher's exact test	biostats.bepress.comSign in					Yes	No
Booth et al (2008)	Seymour, L. K.; Calvert, A. H.; of \ldots, M. W. Lobbezoo European Journal; undefined 2013	Design and conduct of early clinical studies of two or more targeted anticancer therapies: recommendations from the task force on Methodology for the	ElsevierSign in					Yes	No
Taylor et al (2006)	Shan, Guogen; Ma, Changxing; Hutson, Alan D.; Wilding, Gregory E.	Randomized Two-Stage Phase II Clinical Trial Designs Based on Barnard's Exact Test	Journal of Biopharmaceutical Statistics	23	5	1081--1090	2013	Yes	No
Sharma et al (2011)	Sharma, M. R.; Gray, E.; \ldots, R. M. Goldberg Journal of Clinical; undefined 2015	Resampling the N9741 trial to compare tumor dynamic versus conventional end points in randomized phase II trials	ncbi.nlm.nih.govSign in					Yes	No
Rubinstein et al (2009)	Sharma, M. R.; Maitland, M. L.; Journal, M. J. Ratain The Cancer; undefined 2009	Other paradigms: better treatments are identified by better trials: the value of randomized phase II studies	journals.lww.comSign in					Yes	No
Sharma et al (2011)	Sharma, M. R.; Oncology, R. L. Schilsky Nature reviews Clinical; undefined 2012	Role of randomized phase III trials in an era of effective targeted therapies	nature.comSign in					Yes	No
Mariani and Marubini (1996)	Shi, H.; Analysis, G. Yin Bayesian; undefined 2017	Bayesian two-stage design for phase II clinical trials with switching hypothesis tests	projecteuclid.orgSign in					Yes	No
Lee and Feng (2005)	Shi, Haolun; Yin, Guosheng	Bayesian enhancement two-stage design for single-arm phase II clinical trials with binary and time-to-event endpoints	Biometrics	74	3	1055--1064	2018	Yes	No
Mariani and Marubini (1996)	Simon, Richard; Thall, Peter F.	Phase II Trials					2005	Yes	No
Thall and Estey (1993)	Simon, Richard; Thall, Peter F.	Phase II Trials including Multi-stage Designs					2014	Yes	No
Rosner et al (2002)	Sleijfer, Stefan; Wagner, Andrew J.	The Challenge of Choosing Appropriate End Points in Single-Arm Phase II Studies of Rare Diseases	Journal of Clinical Oncology	30	9	896--898	2012	Yes	No
El-Maraghi and Eisenhauer (2008)	Song, G.	Enrollment and stopping rules for managing toxicity in phase ii oncology trials with delayed outcome					2013	Yes	No
Michaelis and Ratain (2006)	Song, Seung Yeon; Seo, Heenam; Kim, Gyungjin; Kim, Ah Rong; Kim, Eun Young	Trends in endpoint selection in clinical trials of advanced breast cancer	Journal of Cancer Research and Clinical Oncology	142	11	2403--2413	2016	Yes	No
Mariani and Marubini (1996)	Stallard, Nigel	Decision-Theoretic Designs for Phase II Clinical Trials Allowing for Competing Studies	Biometrics	59	2	402--409	2003	Yes	No
Mariani and Marubini (1996)	Stallard, Nigel	Approximately optimal designs for phase II clinical studies	Journal of Biopharmaceutical Statistics	8	3	469--487	1998	Yes	No
Thall and Estey (1993)	Stallard, Nigel; Thall, Peter F.	Decision-Theoretic Designs for Pre-Phase II Screening Trials in Oncology	Biometrics	57	4	1089--1095	2001	Yes	No
Mariani and Marubini (1996)	Stallard, Nigel; Todd, Susan	Exact sequential tests for single samples of discrete responses using spending functions	Statistics in Medicine	19	22	3051--3064	2000	Yes	No
Thall and Estey (1993)	Stallard, Nigel; Whitehead, John; Todd, Susan; Whitehead, Anne	Stopping rules for phase II studies	British Journal of Clinical Pharmacology	51	6	523--529	2001	Yes	No
Van Glabbeke et al (2002)	Stark, A. S. R.	Early Clinical Trial Design Recommendations in Oncology Based on Overall Success across Phases I, II, and III					2017	Yes	No
Tsimberidou et al (2009)	Stewart, D. J.; \ldots, S. N. Whitney Journal of Clinical; undefined 2010	Equipoise lost: ethics, costs, and the regulation of cancer clinical research	lifesavingtherapies.comSign in					Yes	No
Stewart (2010)	Stewart, David J.	Before We Throw out Progression-Free Survival As a Valid End Point\ldots	Journal of Clinical Oncology	30	27	3426--3427	2012	Yes	No
Korn et al (2001)	Stone, A.; Wheeler, C.; Carroll, K.; clinical Trials, A. Barge Contemporary; undefined 2007	Optimizing randomized phase II trials assessing tumor progression	ElsevierSign in					Yes	No
Wieand (2005)	Suman, Vera J.; Dueck, Amylou; Sargent, Daniel J.	Clinical Trials of Novel and Targeted Therapies: Endpoints, Trial Design, and Analysis	Cancer Investigation	26	5	439--444	2008	Yes	No
Adjei et al (2009)	Sun, Steven	Book Review: Randomized Phase II Cancer Clinical Trials, by Sin-Ho Jung	Journal of Biopharmaceutical Statistics	24	1	208--210	2014	Yes	No
Stone et al (2007)	Sun, X.; Peng, P.; clinical Trials, D. Tu Contemporary; undefined 2011	Phase II cancer clinical trials with a one-sample log-rank test and its corrections based on the Edgeworth expansion	ElsevierSign in					Yes	No
Booth et al (2008)	Tan, Xianming; Takahara, Glen; Tu, Dongsheng	Optimal Two-Stage Design for the Phase II Cancer Clinical Trials With Responses and Early Progression as Co-primary Endpoints	Statistics in Biopharmaceutical Research	2	3	348--354	2010	Yes	No
Korn et al (2001)	Tangen, C. M.; in Clinical, J. Crowley Handbook of Statistics; undefined 2005	Phase II trials using time-to-event endpoints	content.taylorfrancis.comSign in					Yes	No
Thall and Estey (1993)	Thall, Peter F.; Simon, Richard M.	Recent developments in the design of phase II clinical trials				49--71	1995	Yes	No
Ratain and Sargent (2009)	Tournoux-Facon, Caroline; De Rycke, Yann; Tubert-Bitter, Pascale	How a new stratified adaptive phase II design could improve targeting population	Statistics in Medicine	30	13	1555--1562	2011	Yes	No
Ratain and Sargent (2009)	Tournoux-Facon, Caroline; Rycke, Yann De; Tubert-Bitter, Pascale	Targeting population entering phase III trials: A new stratified adaptive phase II design	Statistics in Medicine			n/a--n/a	2011	Yes	No
El-Maraghi and Eisenhauer (2008)	Tsujino, K.; Kawaguchi, T.; Kubo, A.; of thoracic \ldots, N. Aono Journal; undefined 2009	Response rate is associated with prolonged survival in patients with advanced non-small cell lung cancer treated with gefitinib or erlotinib	ElsevierSign in					Yes	No
Zia et al (2005)	Tsujino, K.; Shiraishi, J.; Tsuji, T.; of \ldots, T. Kurata Annals; undefined 2010	Is response rate increment obtained by molecular targeted agents related to survival benefit in the phase III trials of advanced cancer?	academic.oup.comSign in					Yes	No
Stadler and Ratain (2000)	Vidaurre, T.; Wilkerson, J.; Simon, R.; \ldots, S. E. Bates The Cancer; undefined 2009	Stable disease is not preferentially observed with targeted therapies and as currently defined has limited value in drug development	journals.lww.comSign in					Yes	No
Liu et al (1999)	Wang, Sue-Jane; Hung, H. M. James; O'Neill, Robert T.	Adapting the sample size planning of a phase III trial based on phase II data	Pharmaceutical Statistics	5	2	85--97	2006	Yes	No
Mariani and Marubini (1996)	Wang, You-Gan; Leung, Denis Heng-Yan; Li, Ming; Tan, Say-Beng	Bayesian designs with frequentist and Bayesian error rate considerations	Statistical Methods in Medical Research	14	5	445--456	2005	Yes	No
Sharma et al (2012) RECIST: No…	Wason, J. M. S.; Dentamaro, A.; of Cancer, T. G. Eisen European Journal; undefined 2015	The power of phase II end-points for different possible mechanisms of action of an experimental treatment	ElsevierSign in					Yes	No
Tang et al (2010)	Wason, J. M. S.; Mander, A. P.; journal of Cancer, T. G. Eisen European; undefined 2011	Reducing sample sizes in two-stage phase II cancer trials by using continuous tumour shrinkage end-points	ElsevierSign in					Yes	No
Lee and Feng (2005)	Wason, James M. S.	Reducing the average number of patients needed in a phase II trial through novel design	Clinical Research and Regulatory Affairs	30	4	47--54	2013	Yes	No
Lee and Feng (2005)	Wason, James M. S.; Jaki, Thomas	A review of statistical designs for improving the efficiency of phase II studies in oncology	Statistical Methods in Medical Research	25	3	1010--1021	2016	Yes	No
Lee and Feng (2005)	Wason, James M. S.; Mander, Adrian P.	The choice of test in phase II cancer trials assessing continuous tumour shrinkage when complete responses are expected	Statistical Methods in Medical Research	24	6	909--919	2015	Yes	No
Lee and Feng (2005)	Wason, James M. S.; Mander, Adrian P.	Minimizing the Maximum Expected Sample Size in Two-Stage Phase II Clinical Trials with Continuous Outcomes	Journal of Biopharmaceutical Statistics	22	4	836--852	2012	Yes	No
Rubinstein et al (2009)	Wason, James M. S.; Seaman, Shaun R.	Using continuous data on tumour measurements to improve inference in phase II cancer studies	Statistics in Medicine	32	26	4639--4650	2013	Yes	No
Taylor et al (2006)	Wathen, J. Kyle; Thall, Peter F.; Cook, John D.; Estey, Elihu H.	Accounting for patient heterogeneity in phase II clinical trials	Statistics in Medicine	27	15	2802--2815	2008	Yes	No
Eskens and Verweij (2000)	Weber, Enya M.; Titman, Andrew C.	Quantifying the association between progression-free survival and overall survival in oncology trials using Kendall's \textlessb\textgreater \textlessi\textgreater$\tau$\textless/i\textgreater \textless/b\textgreater	Statistics in Medicine	38	5	703--719	2019	Yes	No
Grossman et al (2017)	Wen, P. Y.; Jiang, T.; Neuro-oncology, D. Schiff; undefined 2017	How can we develop therapies for glioblastoma more efficiently? Randomized versus single-arm studies	academic.oup.comSign in					Yes	No
Seymour et al (2010)	Whitehead, John	One-stage and two-stage designs for phase II clinical trials with survival endpoints	Statistics in Medicine	33	22	3830--3843	2014	Yes	No
Taylor et al (2006)	Wilding, G. E.; Shan, G.; Trials, A. D. Hutson Contemporary Clinical; undefined 2012	Exact two-stage designs for phase II activity trials with rank-based endpoints	ElsevierSign in					Yes	No
Dhani et al (2009)	Wilkerson, J.; Journal, T. Fojo The Cancer; undefined 2009	Progression-free survival is simply a measure of a drug's effect while administered and is not a surrogate for overall survival	journals.lww.comSign in					Yes	No
Sharma et al (2012) RECIST: No…	Wilson, M. K.; Friedlander, M. L.; of \ldots, S. Lheureux International Journal; undefined 2017	Resisting RECIST‚ÄîUniformity Versus Clinical Validity	ijgc.bmj.comSign in					Yes	No
Tang et al (2010)	Wu, W.; Shi, Q.; in Oncology, D. J. Sargent Seminars; undefined 2011	Statistical considerations for the next generation of clinical trials	ElsevierSign in					Yes	No
Lee and Feng (2005)	Xian Zhou; Suyu Liu; Kim, Edward S.; Herbst, Roy S.; Lee, J. Jack	Bayesian adaptive design for targeted therapy development in lung cancer ‚Äî a step toward personalized medicine	Clinical Trials: Journal of the Society for Clinical Trials	5	3	181--193	2008	Yes	No
Rubinstein et al (2005)	Yap, Christina; Pettitt, Andrew; Billingham, Lucinda	Screened selection design for randomised phase II oncology trials: an example in chronic lymphocytic leukaemia	BMC Medical Research Methodology	13	1	87	2013	Yes	No
Ratain and Sargent (2009)	Yin, Guosheng; Chen, Nan; Jack Lee, J.	Phase II trial design with Bayesian adaptive randomization and predictive probability	Journal of the Royal Statistical Society: Series C (Applied Statistics)	61	2	219--235	2012	Yes	No
Sharma et al (2011)	Yuan, Y.; Nguyen, H. Q.; Thall, P. F.	Bayesian designs for phase I‚ÄìII clinical trials					2016	Yes	No
Ratain and Eckhardt (2004)	Zabor, E. C.; Heller, G.; Schwartz, L. H.; Research, P. B. Chapman Clinical Cancer; undefined 2016	Correlating surrogate endpoints with overall survival at the individual patient level in BRAFV600E-mutated metastatic melanoma patients treated with vemurafenib	AACRSign in					Yes	No
Liu et al (1999)	Trials, B. R. Logan Clinical; undefined 2005	Optimal two-stage randomized phase II clinical trials	journals.sagepub.comSign in					Yes
Korn et al (2008)	–•–∞—Ä–∫–µ–≤–∏—á, –ì. –Æ.; –û–Ω–∫–æ–ª–æ–≥–∏—è, –õ. –í. –î–µ–º–∏–¥–æ–≤ –ü—Ä–∞–∫—Ç–∏—á–µ—Å–∫–∞—è; undefined 2012	–°–æ–≤—Ä–µ–º–µ–Ω–Ω—ã–π –≤–∑–≥–ª—è–¥ –Ω–∞ –ª–µ–∫–∞—Ä—Å—Ç–≤–µ–Ω–Ω–æ–µ –ª–µ—á–µ–Ω–∏–µ –¥–∏—Å—Å–µ–º–∏–Ω–∏—Ä–æ–≤–∞–Ω–Ω–æ–π –º–µ–ª–∞–Ω–æ–º—ã –∫–æ–∂–∏	practical-oncology.ruSign in					No
Korn et al (2008)	–°–∞–º–æ–π–ª–µ–Ω–∫–æ, –ò. –í.; –°–æ–≤–µ—Ç, –õ. –í. –î–µ–º–∏–¥–æ–≤ –ú–µ–¥–∏—Ü–∏–Ω—Å–∫–∏–π; undefined 2017	–ü–µ–º–±—Ä–æ–ª–∏–∑—É–º–∞–± –≤ –ª–µ—á–µ–Ω–∏–∏ –º–µ—Ç–∞—Å—Ç–∞—Ç–∏—á–µ—Å–∫–æ–π –º–µ–ª–∞–Ω–æ–º—ã	cyberleninka.ruSign in					No
Freidlin and Simon (2005)	–∫–ª–∏–Ω–∏—á–µ—Å–∫–∞—è –ü—Ä–∞–∫—Ç–∏–∫–∞, –ò. –ë. –ë–æ–Ω–¥–∞—Ä–µ–≤–∞ –ö–∞—á–µ—Å—Ç–≤–µ–Ω–Ω–∞—è; undefined 2017	–ê–¥–∞–ø—Ç–∏–≤–Ω—ã–π –¥–∏–∑–∞–π–Ω –≤ –∫–ª–∏–Ω–∏—á–µ—Å–∫–∏—Ö –∏—Å—Å–ª–µ–¥–æ–≤–∞–Ω–∏—è—Ö: –ø—Ä–µ–∏–º—É—â–µ—Å—Ç–≤–∞ –∏ —Ä–∏—Å–∫–∏	cyberleninka.ruSign in					No
Tsimberidou et al (2009)	–æ–Ω–∫–æ–≥–µ–º–∞—Ç–æ–ª–æ–≥–∏—è. –§—É–Ω–¥–∞–º–µ–Ω—Ç–∞–ª—å–Ω—ã–µ, –ö. –í. –õ–µ–ø–∏–∫ –ö–ª–∏–Ω–∏—á–µ—Å–∫–∞—è; undefined 2018	–ò–Ω–≥–∏–±–∏—Ç–æ—Ä—ã –∏–º–º—É–Ω–Ω—ã—Ö –∫–æ–Ω—Ç—Ä–æ–ª—å–Ω—ã—Ö —Ç–æ—á–µ–∫ –≤ —Ç–µ—Ä–∞–ø–∏–∏ –ª–∏–º—Ñ–æ–º	cyberleninka.ruSign in					No
Korn et al (2008)	–ñ—É–∫–æ–≤–∞, –ù. –í.; –û—Ä–ª–æ–≤–∞, –†. –í.; \ldots, –ù. –Æ. –ê–Ω—Ç–∏–º–æ–Ω–∏–∫ Research'n Practical; undefined 2018	–°–û–í–†–ï–ú–ï–ù–ù–û–ï –õ–ï–ß–ï–ù–ò–ï –ú–ï–¢–ê–°–¢–ê–¢–ò–ß–ï–°–ö–û–ô –ú–ï–õ–ê–ù–û–ú–´: –û–¢ –°–¢–ê–ù–î–ê–†–¢–û–í –ö –ò–ù–î–ò–í–ò–î–£–ê–õ–ò–ó–ò–†–û–í–ê–ù–ù–û–ú–£ –ü–û–î–•–û–î–£ –í –†–ï–ê–õ–¨–ù–û–ô	cyberleninka.ruSign in					No
Ratain and Eckhardt (2004)	–ó–∞–≥–≤–æ–∑–¥–∫–∏–Ω, –ï. –°.; \ldots, –ï. –ê. –ú–µ—Ä—à–∏–Ω–∞ –õ—É—á–µ–≤–∞—è –¥–∏–∞–≥–Ω–æ—Å—Ç–∏–∫–∞ –∏; undefined 2013	–õ–£–ß–ï–í–ê–Ø –î–ò–ê–ì–ù–û–°–¢–ò–ö–ê –ì–ê–°–¢–†–û–ò–ù–¢–ï–°–¢–ò–ù–ê–õ–¨–ù–´–• –°–¢–†–û–ú–ê–õ–¨–ù–´–• –û–ü–£–•–û–õ–ï–ô	elibrary.ruSign in					No
Korn et al (2008)	–ö–æ–ª–±–∏–Ω, –ê. –°.; –ö—É—Ä—ã–ª–µ–≤, –ê. –ê.; –ü—Ä–∞–∫—Ç–∏–∫–∞, –ò. –ê. –í–∏–ª—é–º \ldots : —Ç–µ–æ—Ä–∏—è –∏; undefined 2015	–§–∞—Ä–º–∞–∫–æ—ç–∫–æ–Ω–æ–º–∏—á–µ—Å–∫–∏–π –∞–Ω–∞–ª–∏–∑ –ø—Ä–∏–º–µ–Ω–µ–Ω–∏—è –≤–µ–º—É—Ä–∞—Ñ–µ–Ω–∏–±–∞ –¥–ª—è –ª–µ—á–µ–Ω–∏—è –Ω–µ–æ–ø–µ—Ä–∞–±–µ–ª—å–Ω–æ–π –∏–ª–∏ –º–µ—Ç–∞—Å—Ç–∞—Ç–∏—á–µ—Å–∫–æ–π –º–µ–ª–∞–Ω–æ–º—ã —É –ø–∞—Ü–∏–µ–Ω—Ç–æ–≤ —Å –º—É—Ç–∞—Ü–∏–µ–π	pharmacoeconom.comSign in					No
Korn et al (2008)	–ö–æ—Ä–æ–ª–µ–≤–∞, –ò. –ê.; –°–ª–∞–≤–∏–Ω–∞, –ï. –ì.; \ldots, –ê. –ò. –ß–µ—Ä—Ç–∫–æ–≤–∞ –ú–µ–¥–∏—Ü–∏–Ω—Å–∫–∏–π; undefined 2017	–í–õ–ò–Ø–ù–ò–ï –†–ï–ö–û–ú–ë–ò–ù–ê–ù–¢–ù–û–ì–û –§–ê–ö–¢–û–†–ê –ù–ï–ö–†–û–ó–ê –û–ü–£–•–û–õ–ò-–¢–ò–ú–û–ó–ò–ù-$\alpha$1 –ù–ê –ê–ù–ì–ò–û–ì–ï–ù–ï–ó –£ –ë–û–õ–¨–ù–´–• –î–ò–°–°–ï–ú–ò–ù–ò–†–û–í–ê–ù–ù–û–ô	cyberleninka.ruSign in					No
Yap et al (2010)	–ú–∞—Ä–∫–∏–Ω–∞, –ò. –ì.; –¢—É–ø–∏—Ü—ã–Ω, –ù. –ù.; –ì–µ–º–æ–ø–æ—ç–∑–∞, –õ. –í. –î–µ–º–∏–¥–æ–≤ –ò–º–º—É–Ω–æ–ª–æ–≥–∏—è; undefined 2013	–ö–õ–ò–ù–ò–ß–ï–°–ö–û–ï –ó–ù–ê–ß–ï–ù–ò–ï –¶–ò–†–ö–£–õ–ò–†–£–Æ–©–ò–• –û–ü–£–•–û–õ–ï–í–´–• –ö–õ–ï–¢–û–ö –ü–†–ò –ú–ï–õ–ê–ù–û–ú–ï –ö–û–ñ–ò	elibrary.ruSign in					No
Michaelis and Ratain (2006)	–ü–æ–ø–æ–≤, –ê. –ê.; –°–∫—É–ø—á–µ–Ω–∫–æ, –ê. –í.; –ù–§ –ü–æ–ª—è—Ä—É—à –î–∏–∞–≥–Ω–æ—Å—Ç–∏—á–µ—Å–∫–∞—è, –ò.; undefined 2014	–ú–ï–¢–ê–°–¢–ê–ó–´ –ö–û–õ–û–†–ï–ö–¢–ê–õ–¨–ù–û–ì–û –†–ê–ö–ê –í –ü–ï–ß–ï–ù–¨ –ü–û–°–õ–ï –•–ò–ú–ò–û–≠–ú–ë–û–õ–ò–ó–ê–¶–ò–ò –ú–ò–ö–†–û–°–§–ï–†–ê–ú–ò: –°–†–ê–í–ù–ï–ù–ò–ï –†–ê–ó–õ–ò–ß–ù–´–• –ö–†–ò–¢–ï–†–ò–ï–í –û–¶–ï–ù–ö–ò	elibrary.ruSign in					No
Michaelis and Ratain (2006)	–ü–æ–ø–æ–≤, –ê. –ê.; \ldots, –ù. –§. –ü–æ–ª—è—Ä—É—à –ò–∑–≤–µ—Å—Ç–∏—è –°–∞–º–∞—Ä—Å–∫–æ–≥–æ; undefined 2015	–ö–∏–Ω–µ—Ç–∏–∫–∞ —Ä–æ—Å—Ç–∞ –º–µ—Ç–∞—Å—Ç–∞–∑–æ–≤ —Ä–∞–∫–∞ –º–æ–ª–æ—á–Ω–æ–π –∂–µ–ª–µ–∑—ã –≤ –ø–µ—á–µ–Ω—å –ø–æ—Å–ª–µ –ª–µ—á–µ–Ω–∏—è –º–µ—Ç–æ–¥–æ–º —Ö–∏–º–∏–æ—ç–º–±–æ–ª–∏–∑–∞—Ü–∏–∏ –ø–µ—á–µ–Ω–æ—á–Ω–æ–π –∞—Ä—Ç–µ—Ä–∏–∏	cyberleninka.ruSign in					No
El-Maraghi and Eisenhauer (2008)	–ù–ê, –†. –ê. –ö.	–ù–ê–¶–ï–õ–ò–í–ê–Ø–°–¨	msvitu.comSign in					No
Goffin et al (2005)	–ù–ê, –†. –ê. –ö.	–ù–ê–¶–ï–õ–ò–í–ê–Ø–°–¨	msvitu.comSign in					No
Korn et al (2008)	–û–ø—É—Ö–æ–ª–∏, –õ. –Æ. –í–ª–∞–¥–∏–º–∏—Ä–æ–≤–∞ –ó–ª–æ–∫–∞—á–µ—Å—Ç–≤–µ–Ω–Ω—ã–µ; undefined 2015	–ò–Ω–≥–∏–±–∏—Ä–æ–≤–∞–Ω–∏–µ –ú–ê–†-–∫–∏–Ω–∞–∑–Ω–æ–≥–æ –ø—É—Ç–∏ –≤ –ª–µ—á–µ–Ω–∏–∏ –º–µ—Ç–∞—Å—Ç–∞—Ç–∏—á–µ—Å–∫–æ–π –º–µ–ª–∞–Ω–æ–º—ã –∫–æ–∂–∏	malignanttumors.orgSign in					No
Goffin et al (2005)	–ú—É—Ö–æ—Ä—Ç–æ–≤–∞, –û. –í.; –ê—Å–ª–∞–Ω–∏–¥–∏, –ò. –ü.; \ldots, –ò. –í. –®—É—Ä—É–ø–æ–≤–∞ –ú–µ–¥–∏—Ü–∏–Ω—Å–∫–∞—è; undefined 2009	–ò—Å–ø–æ–ª—å–∑–æ–≤–∞–Ω–∏–µ –ø–æ–∑–∏—Ç—Ä–æ–Ω–Ω–æ-—ç–º–∏—Å—Å–∏–æ–Ω–Ω–æ–π —Ç–æ–º–æ–≥—Ä–∞—Ñ–∏–∏ –¥–ª—è –æ—Ü–µ–Ω–∫–∏ —ç—Ñ—Ñ–µ–∫—Ç–∏–≤–Ω–æ—Å—Ç–∏ –ª–µ—á–µ–Ω–∏—è –±–æ–ª—å–Ω—ã—Ö —Ä–∞–∫–æ–º —à–µ–π–∫–∏ –º–∞—Ç–∫–∏	elibrary.ruSign in					No
Twardowski and Gradishar (1997)	, R. Pasqualini The Quarterly Journal of Nuclear Medicine; undefined 1999	Vascular targeting with phage peptide libraries	search.proquest.comSign in					No
Stadler and Ratain (2000)	(ÂåªÂ≠¶ÁßëÂ≠¶Áâà), ÊõπÁÉ®Ôºå ÊùéÈ∏øÁ´ãÔºå ÂΩ≠ÊüîÂêõÔºå ÂßúÊñáÂ•á ‰∏≠Â±±Â§ßÂ≠¶Â≠¶Êä•; undefined 2006	Èù∂ÂêëÊÄß, ÈùûÁªÜËÉûÊØíÊäóËÇøÁò§ËçØÁâ©ÁöÑ ‚Ö† Êúü‰∏¥Â∫äËØïÈ™åËÆæËÆ°	cnki.com.cnSign in					No
Ratain and Eckhardt (2004)	(ÁîµÂ≠ê, Èõ∑ÈùôÔºå ËµµÂë®Á§æÔºå Âè≤Â§ßÈπèÔºå Êú±ÁªçÊàê ÂäüËÉΩ‰∏éÂàÜÂ≠êÂåªÂ≠¶ÂΩ±ÂÉèÂ≠¶ÊùÇÂøó; undefined 2015	ÂÆû‰ΩìÁò§ÂΩ±ÂÉèÂ≠¶ÁñóÊïàËØÑ‰ª∑Ê†áÂáÜÂèäÂÖ∂ËØÑ‰º∞ËøõÂ±ï	airitilibrary.comSign in					No
Rosner et al (2002)	(ÁîµÂ≠ê, Èõ∑ÈùôÔºå ËµµÂë®Á§æÔºå Âè≤Â§ßÈπèÔºå Êú±ÁªçÊàê ÂäüËÉΩ‰∏éÂàÜÂ≠êÂåªÂ≠¶ÂΩ±ÂÉèÂ≠¶ÊùÇÂøó; undefined 2015	ÂÆû‰ΩìÁò§ÂΩ±ÂÉèÂ≠¶ÁñóÊïàËØÑ‰ª∑Ê†áÂáÜÂèäÂÖ∂ËØÑ‰º∞ËøõÂ±ï	airitilibrary.comSign in					No
Betensky et al (2002)	(Barc), IN{\'{I}} C. U. L. O. Med Clin; undefined 2013	Caracterƒ±sticas y diseno de los estudios que evalu an interacciones farmacolo gicas	se-fc.orgSign in					No
Morabito et al (2006)	(Barc), IN{\'{I}} C. U. L. O. Med Clin; undefined 2013	Caracterƒ±sticas y diseno de los estudios que evalu an interacciones farmacolo gicas	se-fc.orgSign in					No
Estey and Thall (2003)	(eds.), P. M{\{u}}ller Handbook of Statistics. D. K. Dey; Rao	C. R.; undefined 2005"	Optimal Design: Simulation Approaches	ma.utexas.eduSign in				No
Harmon (2010)	(IJUDH, D. J. Elpern International Journal of User-Driven Healthcare; undefined 2014	‚ÄúPaper Teachers:‚Äù: Towards a True Postgraduate Education	igi-global.comSign in					No
Korn et al (2008)	{\'{S}}witaj, T.; Wysocki, P.; \ldots, M. Wojtukiewicz Oncology in Clinical; undefined 2011	Ipilimumab‚Äîprogress in therapy of advanced melanoma	journals.viamedica.plSign in					No
Korn et al (2008)	{\'{S}}witaj, T.; Wysocki, P.; \ldots, M. Wojtukiewicz Onkologia w Praktyce; undefined 2011	Ipilimumab‚Äîpost\cep w terapii chorych na zaawansowanego czerniaka	researchgate.netSign in					No
Goffin et al (2005)	\ldots, Â∑ùÁé≤Ôºå ËµµÊñáÈîêÔºå Ê¢ÅËã±È≠ÅÔºå ÊñπÂ∫≠Ê≠£Ôºå ÁéãÂçáÔºå ÁéãÊñ∞Âº∫ ‰∏≠Âúã‰ªãÂÖ•ÂΩ±ÂÉèËàá; undefined 2010	18F-FDG PET/CT ËØÑ‰ª∑‰ºΩÈ©¨ÂàÄÊ≤ªÁñóËÇøÁò§ÁñóÊïà	airitilibrary.comSign in					No
Gehan and Freireich (1974)	\ldots, Á¥∞Â∑ùÊ¥ã‰∏ÄÈÉéÔºå Â§ßÊ£ÆÊ°Ç‰∏ÄÔºå ‰∏≠ÊùëÂ§™‰øùÔºå È£ØÂ°öÊ≠£ Êó•Êú¨Âè£ËÖîÁßëÂ≠¶‰ºö; undefined 1996	Âè£ËÖîÂ§ñÁßëÈ†òÂüü„Å´„Åä„Åë„Çã„Ç´„É´„Éú„Éó„É©„ÉÅ„É≥ÂêåÊôÇ‰ΩµÁî®ÊîæÂ∞ÑÁ∑öÊ≤ªÁôÇ„ÅÆÊ§úË®é	jstage.jst.go.jpSign in					No
Renfro and Sargent (2017)	\ldots, ÁéãÂáØÂ≥∞Ôºå ÈôàËâ∫‰∏πÔºå Ëé´‰∏ΩÈí¶Ôºå Âº†ÁèçÔºå ÂàòÈõÖÂ®üÔºå ÈôàÂÅ•Áøî ‰∏ñÁïåÂçé‰∫∫Ê∂àÂåñ; undefined 2019	‰∏≠Ë•øÂåªÊï¥ÂêàÁêÜÂøµÂú®ËÇùÁôåËØäÊ≤ª‰∏≠ÁöÑÂ∫îÁî®	wjgnet.comSign in					No
Rubinstein et al (2009)	\ldots, Guidance Development Review Committee Cancer; undefined 2015	2015 Guidance on cancer immunotherapy development in early‚Äêphase clinical studies	Wiley Online LibrarySign in					No
Zia et al (2005)	\ldots, M. Markman International Journal of the American Cancer; undefined 2007	The dangers of ‚Äúcross‚Äêtrial‚Äù and ‚Äúcross‚Äêretrospective experience‚Äù comparisons: Examples employing data in the peer‚Äêreviewed ovarian cancer literature	Wiley Online LibrarySign in					No
Seruga et al (2015)	‰∏≠ÂõΩÂåªÂ≠¶ÂâçÊ≤øÊùÇÂøó, ÊùéÁàΩÔºå ÈÇπÂª∫Áé≤Ôºå È≤ÅÊô∫Ë±™Ôºå Ê≤àÁê≥; undefined 2017	ÂÖçÁñ´Á≥ªÁªü‰∫∫Ê∫êÂåñÂ∞èÈº†Ê®°ÂûãÁöÑÂª∫Á´ã, Â∫îÁî®ÂèäÊåëÊàò	yixueqianyan.cnSign in					No
Renfro and Sargent (2017)	‰∏≠ÂõΩÂæÆÂàõÂ§ñÁßëÊùÇÂøó, ÊîØ‰øÆÁõäÔºå ÂàòÂÆù‰∏ú; undefined 2017	ËÇ∫ÁôåËØäÊ≤ªÁöÑ‰∏§Â§ßÁêÜÂøµ: ÂæÆÂàõÂíåÁ≤æÂáÜ	cnki.com.cnSign in					No
Ratain and Eckhardt (2004)	‰∏≠ÂõΩÁªÜËÉûÁîüÁâ©Â≠¶Â≠¶Êä•, Áéã‰πâÂπ≥Ôºå Èõ∑Áæ§Ëã±; undefined 2017	ËÉ∞ËÖ∫ÁôåÈÄöËøáË∞ÉÊéßÈùûÁªèÂÖ∏Ë∞∑Ê∞®ÈÖ∞ËÉ∫‰ª£Ë∞¢Áª¥ÊåÅÊ∞ßÂåñËøòÂéüÁ®≥ÊÄÅ	cjcb.orgSign in					No
El-Maraghi and Eisenhauer (2008)	‰∏≠ÂõΩÂç´ÁîüÊ†áÂáÜÁÆ°ÁêÜ, ÂßúÂ≠êÁëúÔºå ÂàòÈùôÂÜ∞; undefined 2016	ÂèÇËä™Êâ∂Ê≠£Ê≥®Â∞ÑÊ∂≤ËÅîÂêàÂåñÁñóÊ≤ªÁñóÊôöÊúüÊÅ∂ÊÄßËÇøÁò§‰∏¥Â∫äËßÇÂØü	cnki.com.cnSign in					No
Renfro and Sargent (2017)	‰∏≠ÂõΩÂÖ¨ÂÖ±Âç´Áîü, ÁéãÊùüÁé´; undefined 2017	Èù¢ÂØπ ‚ÄúÁ≤æÂáÜÂåªÂ≠¶‚Äù ÁöÑÂ§ßÊΩÆ, ÊµÅË°åÁóÖÂ≠¶Á†îÁ©∂ÊñπÊ≥ïÂáÜÂ§áÂ•Ω‰∫ÜÂêó?	html.rhhz.netSign in					No
Ratain and Eckhardt (2004)	‰∏≠ÂõΩÂÖ®ÁßëÂåªÂ≠¶, ÂêïÈõÖËïæÔºå ÂàòÂ∑çÔºå Êó∂È´òÂ≥∞Ôºå ÂàòÈ£éÁé≤Ôºå ÁéãÁéâÊ†ãÔºå ÂÜØËéâÔºå ÁéãÈæô; undefined 2015	CT ÁÅåÊ≥®ÊàêÂÉèÂØπË°®ÁöÆÁîüÈïøÂõ†Â≠êÂèó‰ΩìÈÖ™Ê∞®ÈÖ∏ÊøÄÈÖ∂ÊäëÂà∂ÂâÇÊ≤ªÁñóËÇ∫ËÖ∫ÁôåÁñóÊïàÁöÑËØÑ‰º∞‰ª∑ÂÄºÁ†îÁ©∂\# br	123.57.154.95Sign in					No
Sharma et al (2011)	‰∏≠ÂõΩËçØÁâ©ËØÑ‰ª∑, ÁÑ¶Â∞èÈæôÔºå Ë¢ÅÊº™Ê∂ü; undefined 2012	‰ªéËøëÂπ¥ÁæéÂõΩ‰∏¥Â∫äËÇøÁò§Â≠¶‰ºöÂπ¥‰ºöÁúãÊäóËÇøÁò§ËçØÁâ©Á†îÂèëË∂ãÂäø	cnki.com.cnSign in					No
Brown et al (2011)	‰∏≠ÂõΩÊñ∞ËçØÊùÇÂøó, ÊÆ∑ÊÇ¶Ôºå Âº†ÂçâÔºå Êõ≤Èπè; undefined 2014	ËÇøÁò§‰∏¥Â∫äÁ†îÁ©∂ÁªüËÆ°Â≠¶ÊñπÊ≥ï	cnki.com.cnSign in					No
Michaelis and Ratain (2006)	‰∏≠ÂõΩÊñ∞ËçØÊùÇÂøó, ÊÆ∑ÊÇ¶Ôºå Âº†ÂçâÔºå Êõ≤Èπè; undefined 2014	ËÇøÁò§‰∏¥Â∫äÁ†îÁ©∂ÁªüËÆ°Â≠¶ÊñπÊ≥ï	cnki.com.cnSign in					No
Korn et al (2008)	‰∏≠ÂõΩÊñ∞ËçØÊùÇÂøó, ÈÉ≠ÂÜõ; undefined 2014	ÈªëËâ≤Á¥†Áò§Ê≤ªÁñóËøõÂÖ•Êñ∞Êó∂‰ª£	cnki.com.cnSign in					No
Adjei et al (2009)	‰∏≠ÂõΩÊôÆÈÄöÂ§ñÁßëÊùÇÂøó, ÊΩòÂ©∑Â©∑Ôºå ËçöÂç´‰∏úÔºå ËÆ∏ÊààËâØ; undefined 2015	Á¥¢ÊãâÈùûÂ∞ºÊ≤ªÁñóËøõÂ±ïÊúüËÉÜÁÆ°ÁªÜËÉûÂûãËÇùÁôåÁöÑ‰∏¥Â∫äËßÇÂØü	cnki.com.cnSign in					No
Goffin et al (2005)	‰∏≠ÂúãËÖ´Áò§ÁîüÁâ©Ê≤ªÁôÇÈõúË™å, ÁΩóËç£ÂüéÔºå ÂßöÂπøË£ï; undefined 2009	ËÇøÁò§ÂàÜÂ≠êÈù∂ÂêëÊ≤ªÁñó‰∏éÁîüÁâ©ÂåñÁñóËøõÂ±ï	airitilibrary.comSign in					No
Korn et al (2008)	‰∏¥Â∫ä‰∏éÂÆûÈ™åÁóÖÁêÜÂ≠¶ÊùÇÂøó, Êù®ÊñáÂ©∑Ôºå ‰ΩôËã±Ë±™; undefined 2015	PD-1 ÂèäÂÖ∂ÈÖç‰ΩìÂú®ÂÆû‰ΩìËÇøÁò§‰∏≠ÁöÑÂ∫îÁî®	cnki.com.cnSign in					No
Stewart and Kurzrock (2013)	‰∏¥Â∫äËÇøÁò§Â≠¶ÊùÇÂøó, ÈÇπÂøó‰ºüÔºå ÂàòÊ±ÇÁúü; undefined 2014	ËÇ∫ÁôåÁõ∏ÂÖ≥‰ø°Âè∑ËΩ¨ÂØºÈÄöË∑ØÁöÑÁ†îÁ©∂ËøõÂ±ï	cnki.com.cnSign in					No
Korn et al (2001)	‰∏ñÁïåÂçé‰∫∫Ê∂àÂåñÊùÇÂøó, ÈÉ≠ÊôìÈùôÔºå ÊõπÂ¶ÆËææÔºå È°æÁº®Ôºå Êú±ËéπÊù∞Ôºå ÈÉëÂùö; undefined 2014	ÊôöÊúüÁªìÁõ¥ËÇ†ÁôåÁñóÊïàËØÑ‰ª∑Ê†áÂáÜÁöÑÁ†îÁ©∂ËøõÂ±ï	wjgnet.comSign in					No
Ratain and Eckhardt (2004)	‰∫éÊ¥•Êµ¶, ‰ªªÁßÄÂÆùÔºå	ËÇøÁò§ÂÖçÁñ´Ê≤ªÁñóÁñóÊïàËØÑ‰ª∑ÁöÑÊñ∞Ê†áÂáÜ					2011	No
Cannistra (2009)	1734-3542], K. Jeziorski Onkologia W. Praktyce Klinicznej [issn:; undefined 2011	Rak \.Zo\l\cadka‚ÄìLeczenie Ukierunkowane Molekularni	nauka.coi.plSign in					No
Korn et al (2008)	A Jarkowski, I. I. I.; of \ldots, L. A. Norris Annals; undefined 2014	Controversies in the Management of Advanced Melanoma: ‚ÄúGray‚Äù Areas Amid the ‚ÄúBlack and Blue‚Äù	journals.sagepub.comSign in					No
Ratain and Eckhardt (2004)	Abbadessa, G.; Rimassa, L.; journal of \ldots, T. Pressiani World; undefined 2011	Optimized management of advanced hepatocellular carcinoma: four long-lasting responses to sorafenib	ncbi.nlm.nih.govSign in					No
Eisenhauer (1998)	Abbas, I.; Rovira, J.; Casanovas, J.; of Biomedical, T. Greenfield Journal; undefined 2008	Optimal design of clinical trials with computer simulation based on results of earlier trials, illustrated with a lipodystrophy trial in HIV patients	ElsevierSign in					No
El-Maraghi and Eisenhauer (2008)	Abbruzzese, J.	Translational clinical trial design					2008	No
Korn et al (2008)	Abdallah, Al-Ola; Herlopian, Aline; Ravilla, Rahul; Bansal, Meghana; Chandra-Reddy, Sowmya; Mahmoud, Fade; Ong, Shirley; Gokden, Murat; Hutchins, Laura	Ipilimumab-induced necrotic myelopathy in a patient with metastatic melanoma: A case report and review of literature	Journal of Oncology Pharmacy Practice	22	3	537--542	2016	No
Korn et al (2008)	Abdel-Rahman, Omar	Clinical correlates and prognostic value of different metastatic sites in patients with malignant melanoma of the skin: a SEER database analysis	Journal of Dermatological Treatment	29	2	176--181	2018	No
Lee and Feng (2005)	Abouloussoud, M.; Awad, L.; Summa, M. G.; MODULAD, B. Le Roux Revue; undefined 2010	Approches multidimensionnelles pour l'analyse de la relation toxicit\'e-efficacit\'e d'un traitement pour le cancer de l'estomac Application dans le cadre d'une m\'eta	rocq.inria.frSign in					No
Korn et al (2008)	Abrahams, J. L.	Uncovering the hidden glycan structures in metastatic melanoma					2016	No
Gehan and Freireich (1974)	Abramson, N. S.; Meisel, A.; Jama, P. Safar; undefined 1981	Informed consent in resuscitation research	jamanetwork.comSign in					No
Gehan and Freireich (1974)	Abramson, N. S.; Meisel, A.; Nursing, P. Safar Advanced Emergency; undefined 1981	Resuscitation research and human rights	journals.lww.comSign in					No
Gehan and Freireich (1974)	Abramson, N.; Meisel, A.; Medicine, P. Safar Prehospital; Disaster; undefined 1985	Ethical and Legal Problems in Resuscitation Research	cambridge.orgSign in					No
Rosner et al (2002)	Ach, T.; Otte, A.; Nguyen, T.	Off-label" und Arzneimittelzulassung: eine (un) m\"ogliche Kombination"					2010	No
Cannistra (2009)	Adelson, K.; Ramaswamy, B.; Sparano, J. A.; breast \ldots, P. J. Christos N. P. J.; undefined 2016	Randomized phase II trial of fulvestrant alone or in combination with bortezomib in hormone receptor-positive metastatic breast cancer resistant to aromatase	nature.comSign in					No
El-Maraghi and Eisenhauer (2008)	Adelstein, David J.; Rodriguez, Cristina P.; Rybicki, Lisa A.; Ives, Denise I.; Rice, Thomas W.	A phase II trial of gefitinib for recurrent or metastatic cancer of the esophagus or gastroesophageal junction	Investigational New Drugs	30	4	1684--1689	2012	No
Betensky et al (2002)	Advances, M. A. Ritter Radiation Oncology; undefined 2008	Prognostic and Predictive Markers in Radiation Therapy: Focus on Prostate Cancer	SpringerSign in					No
Korn et al (2001)	Âè∞ÁÅ£ÈÜ´Â≠∏, Ë®±ÈßøÔºå Ê≤àÁõàÂêõÔºå ÈÑ≠ÂÆâÁêÜ; undefined 2008	ËÇùÁ¥∞ËÉûÁôå‰πãÊ®ôÈù∂Ê≤ªÁôÇ	airitilibrary.comSign in					No
Roberts et al (2003)	Âè∞ÁÅ£ÈÜ´Â≠∏, Ë®±ÈßøÔºå Ê≤àÁõàÂêõÔºå ÈÑ≠ÂÆâÁêÜ; undefined 2008	ËÇùÁ¥∞ËÉûÁôå‰πãÊ®ôÈù∂Ê≤ªÁôÇ	airitilibrary.comSign in					No
Korn et al (2008)	Agarwala, S. S.; Becker, J. C.; Eggermont, A. M.; Flaherty, K. T.	Meeting report: consensus from the first and second Global Workshops in Melanoma November 19‚Äì20					2009	No
Korn et al (2008)	Agarwala, S. S.; of Immunotherapy, A. Ribas Journal; undefined 2010	Current experience with CTLA4-blocking monoclonal antibodies for the treatment of solid tumors	journals.lww.comSign in					No
Korn et al (2008)	Agarwala, S. S.; treatment Reviews, S. J. O'Day Cancer; undefined 2011	Current and future adjuvant immunotherapies for melanoma: blockade of cytotoxic T-lymphocyte antigen-4 as a novel approach	ElsevierSign in					No
Korn et al (2008)	Agarwala, Sanjiv S.	Current systemic therapy for metastatic melanoma	Expert Review of Anticancer Therapy	9	5	587--595	2009	No
Michaelis and Ratain (2006)	Agdeppa, Eric D.; Spilker, Mary E.	A Review of Imaging Agent Development	The AAPS Journal	11	2	286--299	2009	No
Stewart and Kurzrock (2013)	Aggarwal, C.; Oncologist, H. Borghaei The; undefined 2017	Treatment paradigms for advanced non‚Äêsmall cell lung cancer at academic medical centers: Involvement in clinical trial endpoint design	AlphaMed PressSign in					No
Roberts et al (2003)	Agrawal, Manish; Hampson, Lindsay A.; Emanuel, Ezekiel J.	Ethics of Clinical Oncology Research				127--142		No
Twardowski and Gradishar (1997)	Aguayo, A.; Kantarjian, H.; Manshouri, T.; Gidel, C.; Blood, E. Estey; undefined 2000	Angiogenesis in acute and chronic leukemias and myelodysplastic syndromes	Am Soc HematologySign in					No
Twardowski and Gradishar (1997)	Aguayo, Alvaro; Giles, Francis; Albitar, Maher	Vascularity, Angiogenesis and Angiogenic Factors in Leukemias and Myelodysplastic Syndromes	Leukemia {\&} Lymphoma	44	2	213--222	2003	No
Mick et al (2000)	Ahlborn, L. B.; Tuxen, I. V.; Mouliere, F.; Oncotarget, S. Kinalis; undefined 2018	Circulating tumor DNA as a marker of treatment response in BRAF V600E mutated non-melanoma solid tumors	ncbi.nlm.nih.govSign in					No
Rosner et al (2002)	Ahmad, T.; Research, T. Eisen Clinical Cancer; undefined 2004	Kinase inhibition with BAY 43‚Äì9006 in renal cell carcinoma	AACRSign in					No
Sharma et al (2012) RECIST: No…	Ahmed, H. S.; Pantel, A. R.; nuclear \ldots, J. M. Metz Clinical; undefined 2018	FDG-Avid Focal Liver Reaction From Proton Therapy in a Patient With Primary Esophageal Adenocarcinoma.	europepmc.orgSign in					No
Liu et al (1999)	Ahmed, M. U.; Bennett, D. J.; \ldots, T. C. Hsieh International; undefined 2016	Repositioning of drugs using open-access data portal DTome: A test case with probenecid	spandidos-publications.comSign in					No
Ratain and Eckhardt (2004)	Ahmed, M.; Barbachano, Y.; \ldots, A. Riddell European Journal; undefined 2011	Analysis of the efficacy and toxicity of sorafenib in thyroid cancer: a phase II study in a UK based population	eje.bioscientifica.comSign in					No
Gehan and Freireich (1974)	Ahmed, T.; Ali, M.; Ullah, M. M.; Choudhury, I. A.; Lancet, M. E. Haque The; undefined 1999	Mortality in severely malnourished children with diarrhoea and use of a standardised management protocol	ElsevierSign in					No
Stone et al (2007)	Ahn, Chul; Kang, Seung-Ho; Xie, Yang; Zhang, Song	Optimal Biological Dose for Molecularly Targeted Therapies				1--12	2016	No
Twardowski and Gradishar (1997)	ÁîüÁâ©Â∑•Á®ãÂ≠¶Êä•, Âë®Â∫ÜÁéÆÔºå ÊùúÈπèÔºå Èí±ÊÇ¶Ôºå Âº†ÂÄ©Ôºå ÂÜØÂÆùÂ±±Ôºå ‰∏ÅÁ∫¢ÁèçÔºå Áîò‰∫∫ÂÆù; undefined 2010	ÊäëÂà∂ËÇøÁò§ÁîüÈïøÊ¥ªÊÄßÁöÑÂÜÖÁöÆÁîüÈïøÊäëÂà∂ÂâÇ EDI-8t	cnki.com.cnSign in					No
Twardowski and Gradishar (1997)	ÁîüÁâ©ÂåñÂ≠¶‰∏éÁîüÁâ©Áâ©ÁêÜÂ≠¶Êä•, Âë®Â∫ÜÁéÆÔºå Ë∞¢ÈùôËéâÔºå ËæõÂà©Ôºå Âè∂Âã§Ôºå ÊùéËΩΩÂπ≥; undefined 2003	‰∫∫Á∫§Ê∫∂ÈÖ∂Âéü Kringle1-5 ÁªìÊûÑÂüüÁöÑË°®ËææÂèäÊ¥ªÊÄßÈâ¥ÂÆö	cnki.com.cnSign in					No
Lee and Feng (2005)	Ajithkumar, T. V.; HM Hatcher Specialist Training in Oncology, E.; undefined 2011	Clinical trials in cancer	books.google.comSign in					No
Adjei et al (2009)	Ajlan, Abdulrazag; Thomas, Piia; Albakr, Abdulrahman; Nagpal, Seema; Recht, Lawrence	Optimizing bevacizumab dosing in glioblastoma: less is more	Journal of Neuro-Oncology	135	1	99--105	2017	No
Tsimberidou et al (2009)	Ajmal, M. R.; Nusrat, S.; Alam, P.; Zaidi, N.; of pharmaceutical; \ldots, M. V. Khan \ldots; undefined 2017	Interaction of anticancer drug clofarabine with human serum albumin and human $\alpha$-1 acid glycoprotein. Spectroscopic and molecular docking approach	ElsevierSign in					No
Twardowski and Gradishar (1997)	Akel, S. M.; Atoum, M. F.; Saleh, S. A.; medical Journal, S. M. Awadallah Saudi; undefined 2005	Amifostine exerts anti-angiogenic activity and suppresses vascular endothelial growth factor secreted by hemopoietic stem/progenitor cells.	smj.org.saSign in					No
Stadler and Ratain (2000)	Akimoto, T.; Nonaka, T.; \ldots, K. H. A. R. A. S. H. I. M. A. Anticancer; undefined 2004	Selective inhibition of survival signal transduction pathways enhanced radiosensitivity in human esophageal cancer cell lines in vitro	ar.iiarjournals.orgSign in					No
Sharma et al (2012) RECIST: No…	Akinwande, O. G.; Interventions, H. S. Kim Digestive Disease; undefined 2018	16 Management of Locally Advanced Hepatocellular Carcinoma	ThiemeSign in					No
Sharma et al (2012) RECIST: No…	Akinwande, Olaguoke; Philips, Prejesh; Scoggins, Charles R.; Kelly, Lawrence; Tatum, Cliff; Hahl, Mike; McMasters, Kelly M.; Martin, Robert C. G.	Comparison of tumor response assessment methods in patients with metastatic colorectal cancer after locoregional therapy	Journal of Surgical Oncology	113	4	443--448	2016	No
Roberts et al (2003)	Al-Fayez, M. A.	Comparison of the mechanisms of action of three cancer chemopreventive flavonoids					2006	No
Yap et al (2010)	Al-Lazikani, B.; Banerji, U.; Biotechnology, P. Workman Nature; undefined 2012	Combinatorial drug therapy for cancer in the post-genomic era	nature.comSign in					No
Michaelis and Ratain (2006)	Albertella, M. R.; Loadman, P. M.; Jones, P. H.; cancer \ldots, R. M. Phillips Clinical; undefined 2008	Hypoxia-selective targeting by the bioreductive prodrug AQ4N in patients with solid tumors: results of a phase I study	AACRSign in					No
Ratain and Eckhardt (2004)	Albertelli, M.; Nazzari, E.; Sciallero, S.; Grillo, F.; Morbelli, S.; De Cian, F.; Cittadini, G.; Ambrosetti, E.; Ciarmiello, A.; Ferone, D.	Anti-tumoral effects of somatostatin analogs: a lesson from the CLARINET study	Journal of Endocrinological Investigation	40	11	1265--1269	2017	No
Korn et al (2008)	Albertini, Mark R.	The age of enlightenment in melanoma immunotherapy	Journal for ImmunoTherapy of Cancer	6	1	80	2018	No
Lee and Feng (2005)	Alcorn, S.; Walker, A.; Gandhi, N.; Narang, A.; journal of \ldots, A. Wild International; undefined 2013	Molecularly targeted agents as radiosensitizers in cancer therapy‚Äîfocus on prostate cancer	mdpi.comSign in					No
Grossman et al (2017)	Alexander, B. M.; Cloughesy, T. F.	Platform trials arrive on time for glioblastoma					2018	No
Grossman et al (2017)	Alexander, B. M.; Trippa, L.; \ldots, S. Gaffey J. C. O. Precision; undefined 2019	Individualized Screening Trial of Innovative Glioblastoma Therapy (INSIGhT): A Bayesian Adaptive Platform Trial to Develop Precision Medicines for Patients With	ascopubs.orgSign in					No
Seymour et al (2010)	Alexander, B. M.; Wang, M.; Yung, W. K. A.; of neuro \ldots, H. A. Fine Journal; undefined 2013	A phase II study of conventional radiation therapy and thalidomide for supratentorial, newly-diagnosed glioblastoma (RTOG 9806)	SpringerSign in					No
Seymour et al (2010)	Alexander, Brian M.; Wang, Meihua; Yung, W. K. Alfred; Fine, Howard A.; Donahue, Bernadine A.; Tremont, Ivo W.; Richards, Ray S.; Kerlin, Kevin J.; Hartford, Alan C.; Curran, Walter J.; Mehta, Minesh P.	A phase II study of conventional radiation therapy and thalidomide for supratentorial, newly-diagnosed glioblastoma (RTOG 9806)	Journal of Neuro-Oncology	111	1	33--39	2013	No
Korn et al (2008)	Alexander, Marliese; Mellor, James D.; McArthur, Grant; Kee, Damien	Ipilimumab in pretreated patients with unresectable or metastatic cutaneous, uveal and mucosal melanoma	The Medical Journal of Australia	201	1	49--53	2014	No
Korn et al (2008)	Algazi, A. P.; Soon, C. W.; management; Research, A. I. Daud Cancer; undefined 2010	Treatment of cutaneous melanoma: current approaches and future prospects	ncbi.nlm.nih.govSign in					No
Korn et al (2008)	Algazi, A. P.; Weber, J. S.; Andrews, S. C.; journal of \ldots, P. Urbas British; undefined 2012	Phase I clinical trial of the Src inhibitor dasatinib with dacarbazine in metastatic melanoma	nature.comSign in					No
Korn et al (2008)	Ali, S. S.; Goddard, A. L.; Luke, J. J.; \ldots, H. Donahue J. A. M. A.; undefined 2015	Drug-associated dermatomyositis following ipilimumab therapy: a novel immune-mediated adverse event associated with cytotoxic T-lymphocyte antigen 4 blockade	jamanetwork.comSign in					No
Cannistra (2009)	Alibhai, Shabbir M. H.; Breunis, Henriette; Timilshina, Narhari; Hamidi, Maryam S.; Cheung, Angela M.; Tomlinson, George A.; Manokumar, Tharsika; Samadi, Osai; Sandoval, Joanna; Durbano, Sara; Warde, Padraig; Jones, Jennifer M.	Improving bone health in men with prostate cancer receiving androgen deprivation therapy: Results of a randomized phase 2 trial	Cancer	124	6	1132--1140	2018	No
Adjei et al (2009)	Alison, H. D.	wHat yOu SHOuld knOw aBOut tHe Patient-Centered MediCal HOMe	pdfs.semanticscholar.orgSign in					No
Ratain (2005)	Allen-Auerbach, M.; Oncologist, W. A. Weber The; undefined 2009	Measuring response with FDG-PET: methodological aspects	AlphaMed PressSign in					No
Korn et al (2008)	Alqahtani, S.; Alhefdhi, A. Y.; \ldots, O. Almalik Oncology; undefined 2017	Primary oral malignant melanoma metastasis to the brain and breast: A case report and literature review	spandidos-publications.comSign in					No
Betensky et al (2002)	Alsdorf, W. H.	Intratumorale Homogenit\at von KRAS Mutationen des nichtkleinzelligen Bronchialkarzinoms"					2013	No
Yap et al (2010)	Alsinet, Clara; Cornella, Helena; Villanueva, Augusto	Genetically engineered mouse models: future tools to predict clinical trial results in oncology?	Future Oncology	9	6	767--770	2013	No
Mariani and Marubini (2000)	Altman, Douglas G.	Improving Design and Analysis of Research: Lessons from Clinical Research	Alternatives to Laboratory Animals	32	2{\_}suppl	31--39	2004	No
Korn et al (2008)	Altomonte, Maresa; Di Giacomo, Anna; Queirolo, Paola; Ascierto, Paolo; Spagnolo, Francesco; Bajetta, Emilio; Calabr{\`{o}}, Luana; Danielli, Riccardo; de Rosa, Francesco; Maur, Michela; Chiarion-Sileni, Vanna; Ferrucci, Pier; Giannarelli, Diana; Testori, Alessandro; Ridolfi, Ruggero; Maio, Michele	Clinical experience with ipilimumab 10¬†mg/kg in patients with melanoma treated at Italian centres as part of a European expanded access programme	Journal of Experimental {\&} Clinical Cancer Research	32	1	82	2013	No
Adjei et al (2009)	Alva, Ajjai; Slovin, Susan; Daignault, Stephanie; Carducci, Michael; DiPaola, Robert; Pienta, Ken; Agus, David; Cooney, Kathleen; Chen, Alice; Smith, David C.; Hussain, Maha	Phase II study of Cilengitide (EMD 121974, NSC 707544) in patients with non-metastatic castration resistant prostate cancer, NCI-6735. A study by the DOD/PCF prostate cancer clinical trials consortium	Investigational New Drugs	30	2	749--757	2012	No
Korn et al (2001)	Amador, M. L.; colorectal Cancer, M. Hidalgo Clinical; undefined 2004	Epidermal growth factor receptor as a therapeutic target for the treatment of colorectal cancer	ElsevierSign in					No
Korn et al (2008)	Amaravadi, R. K.; Schuchter, L. M.; \ldots, D. F. McDermott Clinical Cancer; undefined 2009	Phase II trial of temozolomide and sorafenib in advanced melanoma patients with or without brain metastases	AACRSign in					No
Korn et al (2008)	Amaria, Rodabe N.; Lewis, Karl D.; Gonzalez, Rene	Therapeutic options in cutaneous melanoma: latest developments	Therapeutic Advances in Medical Oncology	3	5	245--251	2011	No
Adjei et al (2009)	Ambrosini, Y.; Borcherding, D.; Kanthasamy, A.; Preprints, H. J. Kim; undefined 2019	The Role of the Gut-Brain Axis in Neurodegenerative Diseases and Relevance of the Canine Model: A Review	lib.dr.iastate.eduSign in					No
Mariani and Marubini (1996)	America, L. V. Rubinstein Hematology/oncology clinics of North; undefined 2000	Therapeutic studies	ElsevierSign in					No
Ratain and Sargent (2009)	Ames, S. C.; Pokorny, S. B.; Schroeder, D. R.; Behaviors, W. Tan Addictive; undefined 2014	Integrated smoking cessation and binge drinking intervention for young adults: a pilot efficacy trial	ElsevierSign in					No
Yap et al (2010)	Amir, E.	Optimizing the Tailored Treatment of Breast Cancer					2012	No
Tsimberidou et al (2009)	Amir, E.; Seruga, B.; \ldots, J. Martinez-Lopez Journal of Clinical; undefined 2011	Oncogenic targets, magnitude of benefit, and market pricing of antineoplastic drugs	researchgate.netSign in					No
Rubinstein et al (2005)	An, M. W.; Lu, X.; Sargent, D. J.; mathematical methods \ldots, S. J. Mandrekar; undefined 2015	The direct assignment option as a modular design component: an example for the setting of two predefined subgroups	hindawi.comSign in					No
Korn et al (2008)	An, Su; Yang, Yang; Ward, Richard; Liu, Ying; Guo, Xiao-Xi; Xu, Tian-Rui	A-Raf: A new star of the family of raf kinases	Critical Reviews in Biochemistry and Molecular Biology	50	6	520--531	2015	No
Sargent and Taylor (2009)	Ande, Anusha; Chaar, Maher; Ait-Oudhia, Sihem	Multiscale systems pharmacological analysis of everolimus action in hepatocellular carcinoma	Journal of Pharmacokinetics and Pharmacodynamics	45	4	607--620	2018	No
Korn et al (2001)	Anderson, Barry D.; Adamson, Peter C.; Weiner, Susan L.; McCabe, Mary S.; Smith, Malcolm A.	Tissue Collection for Correlative Studies in Childhood Cancer Clinical Trials: Ethical Considerations and Special Imperatives	Journal of Clinical Oncology	22	23	4846--4850	2004	No
Harmon (2010)	Anderson, James A.; Kimmelman, Jonathan	Are Phase 1 Trials Therapeutic? Risk, Ethics, and Division of Labor	Bioethics	28	3	138--146	2014	No
El-Maraghi and Eisenhauer (2008)	Andr{\'{e}}, Fabrice; Ciccolini, Joseph; Spano, Jean-Philippe; Penault-Llorca, Fr{\'{e}}d{\'{e}}rique; Mounier, Nicolas; Freyer, Gilles; Blay, Jean-Yves; Milano, G{\'{e}}rard	Personalized medicine in oncology: where have we come from and where are we going?	Pharmacogenomics	14	8	931--939	2013	No
Mick et al (2000)	Andr{\'{e}}, N.; Abed, S.; Orbach, D.; Alla, C. A.; Oncotarget, L. Padovani; undefined 2011	Pilot study of a pediatric metronomic 4-drug regimen	ncbi.nlm.nih.govSign in					No
Twardowski and Gradishar (1997)	Andrew, M.; MJ Owen Plant, J.; undefined 1995	. 16. M. Nakamura and I. Yamazaki, J. Biochem. 92	researchgate.netSign in					No
Rubinstein et al (2009)	Andronis, L.	Analytic approaches for informing research funding decisions: an exploration of their role and value using case studies of cancer clinical trials					2013	No
Yap et al (2010)	Ang, J. E.; Pandher, R.; Ang, J. C.; Asad, Y. J.; cancer \ldots, A. T. Henley Molecular; undefined 2016	Plasma metabolomic changes following PI3K inhibition as pharmacodynamic biomarkers: preclinical discovery to phase I trial evaluation	AACRSign in					No
Yap et al (2010)	Ang, J. E.; Pandher, R.; Ang, J. C.; Asad, Y. J.; Henley, A.	5PT, UK	core.ac.ukSign in					No
Twardowski and Gradishar (1997)	Angarita, F. A.; Acuna, S. A.; in molecular \ldots, K. Ottolino-Perry Trends; undefined 2013	Mounting a strategic offense: fighting tumor vasculature with oncolytic viruses	ElsevierSign in					No
Lee and Feng (2005)	Animal, D. M. Vail Veterinary Clinics of North America: Small; undefined 2007	Cancer clinical trials: development and implementation	ElsevierSign in					No
Mariani and Marubini (2000)	Animals, D. G. Altman Alternatives to Laboratory; undefined 2004	Improving design and analysis of research: lessons from clinical research	journals.sagepub.comSign in					No
Dowlati and Fu (2009)	Ansari, J.; Palmer, D. H.; in \ldots, D. W. Rea Anti-Cancer Agents; undefined 2009	Role of tyrosine kinase inhibitors in lung cancer	ingentaconnect.comSign in					No
Zia et al (2005)	Antal, J{\'{a}}nos; Tim{\'{a}}r, Attila	Translational medicine	Orvosi Hetilap	152	47	1894--1902	2011	No
Yap et al (2010)	Antolin, A. A.; Workman, P.; \ldots, J. Mestres Current; undefined 2016	Polypharmacology in precision oncology: current applications and future prospects	ingentaconnect.comSign in					No
Gehan and Freireich (1974)	ÂøúÁî®Áµ±Ë®àÂ≠¶, ÂæåËó§ÊòåÂè∏Ôºå ÊùæÂéüÁæ©Âºò; undefined 1982	ÊØî‰æã„Éè„Ç∂„Éº„Éâ„É¢„Éá„É´„Å®„Åù„ÅÆÂë®Ëæ∫	jstage.jst.go.jpSign in					No
Korn et al (2008)	Aoyagi, S.; Hata, H.; Homma, E.; Oncology, H. Shimizu; undefined 2012	Sequential local injection of low-dose interferon-beta for maintenance therapy in stage II and III melanoma: a single-institution matched case-control study	karger.comSign in					No
Booth et al (2008)	ÂõΩÈôÖÂåªÂ≠¶ÊîæÂ∞ÑÂ≠¶ÊùÇÂøó, Âªñ‰ºüÂçéÔºå ÁéãÂ∞èÂÆú; undefined 2012	ÂΩ±ÂÉèÂ≠¶ÊäÄÊúØÂú®ÊäóËÇøÁò§ËçØÁâ©Á†îÂèë‰∏≠ÁöÑÂ∫îÁî®	or.nsfc.gov.cnSign in					No
Sharma et al (2012) RECIST: No…	ÂõΩÈôÖËÇøÁò§Â≠¶ÊùÇÂøó, Âº†ÁôæÁ∫¢Ôºå Â≤≥Á∫¢‰∫ë; undefined 2016	ÂÆû‰ΩìÁò§ÁñóÊïàËØÑ‰ª∑Ê†áÂáÜÁÆÄ‰ªã	gjzlx.cnSign in					No
Twardowski and Gradishar (1997)	Apers, S.; Paper, D.; of natural \ldots, J. B{\{u}}rgermeister Journal; undefined 2002"	Antiangiogenic activity of synthetic dihydrobenzofuran lignans	ACS PublicationsSign in					No
Betensky et al (2002)	Apolone, G.; Joppi, R.; journal of Cancer, S. Garattini British; undefined 2005	Ten years of marketing approvals of anticancer drugs in Europe: regulatory policy and guidance documents need to find a balance between different	nature.comSign in					No
Rubinstein et al (2005)	Appelbaum, F. R.; Anasetti, C.; Antin, J. H.; \ldots, H. Atkins Biology of Blood; undefined 2015	Blood and marrow transplant clinical trials network state of the science symposium 2014	bbmt.orgSign in					No
Yap et al (2010)	April, S. Kurtin The Oncol Nurse; undefined 2012	Precision medicine: Applying predictive and prognostic indices to risk-adapted treatment selection	personalizedmedonc.comSign in					No
Gehan and Freireich (1974)	ARAKI, K.; BEPPU, T.; \ldots, H. Y. A. M. A. M. O. T. O. \ldots Therapy for Gastric; undefined 2012	Intraoperative Local Infusion Chemotherapy for	books.google.comSign in					No
Dhani et al (2009)	Araki, K.; Fukada, I.; Horii, R.; Takahashi, S.; breast \ldots, F. Akiyama Clinical; undefined 2015	Trastuzumab rechallenge after lapatinib-and trastuzumab-resistant disease progression in HER2-positive breast cancer	ElsevierSign in					No
Korn et al (2008)	Arance, A. M.; Berrocal, A.; \ldots, J. A. Lopez-Martin Clinical; undefined 2016	Safety of vemurafenib in patients with BRAFV600 mutated metastatic melanoma: the Spanish experience	SpringerSign in					No
Wilson et al (2015)	Arango-V{\'{e}}lez, E. F.; \ldots, C. L. Arroyave-Hoyos; undefined 2018	Investigaci\'on de la eficacia y criterios de aprobaci\'on de los tratamientos con medicamentos para pacientes con c\'ancer: una revisi\'on	aprendeenlinea.udea.edu.coSign in					No
Twardowski and Gradishar (1997)	Arap, W.; Pasqualini, R.; opinion in Oncology, E. Ruoslahti Current; undefined 1998	Chemotherapy targeted to tumor vasculature.	europepmc.orgSign in					No
Estey and Thall (2003)	Arceci, Robert J.	Treatment, Outcomes, and Challenges of Newly Diagnosed AML in Children and Adolescents				345--372	2007	No
Estey and Thall (2003)	Aribi, A.; Ravandi, F.; Journal, F. Giles The Cancer; undefined 2006	Novel agents in acute myeloid leukemia	journals.lww.comSign in					No
Gehan and Freireich (1974)	Arima, S.; Yamamoto, H.; \ldots, T. Hisatsugu Annals of Cancer; undefined 1995	Patterns of recurrence of gastric cancer following curative gastrectomy depends on adjuvant chemotherapy	jstage.jst.go.jpSign in					No
Gehan and Freireich (1974)	Armitage, P.	THE DESIGN OF CLINICAL TRIALS	Australian Journal of Statistics	21	3	266--281	1979	No
Gehan and Freireich (1974)	Armitage, P.; Block, J. B.; Saracci, R.	Report of the scientific meeting on some developments in the methodology of controlled clinical trials in cancer	International Journal of Cancer	14	5	576--579	1974	No
Gehan and Freireich (1974)	Armitage, P.; Gehan, Edmund A.	Statistical methods for the identification and use of prognostic factors	International Journal of Cancer	13	1	16--36	1974	No
Freidlin and Simon (2005)	Armstrong, A. J.; Original, D. J. George Urologic Oncology: Seminars; undefined 2008	New drug development in metastatic prostate cancer	ElsevierSign in					No
Yap et al (2010)	Arnedos, Monica; Vielh, Philippe; Soria, Jean-Charles; Andre, Fabrice	The genetic complexity of common cancers and the promise of personalized medicine: is there any hope?	The Journal of Pathology	232	2	274--282	2014	No
Wieand (2005)	Arnold, D. M.; Burns, K. E. A.; Adhikari, N. K. J.; care \ldots, M. E. Kho Critical; undefined 2009	The design and interpretation of pilot trials in clinical research in critical care	journals.lww.comSign in					No
Seymour et al (2010)	Arsene, C. T. C.; On, P. J. Lisboa 2012 I. E. E. E. Symposium; undefined 2012	Multicentre study design in survival analysis	ieeexplore.ieee.orgSign in					No
Michaelis and Ratain (2006)	Artinyan, A.; Nelson, R.; Soriano, P.; Chung, V.; J Retseck, H. P. B.; undefined 2008	Treatment response to transcatheter arterial embolization and chemoembolization in primary and metastatic tumors of the liver	ElsevierSign in					No
Estey and Thall (2003)	arXiv preprint ArXiv:0804.0486, J. Vallverd{\'{u}}; undefined 2008	The false dilemma: Bayesian vs. frequentist	arxiv.orgSign in					No
Twardowski and Gradishar (1997)	Asami, Y.; Kakeya, H.; Onose, R.; Chang, Y. H.; Tetrahedron, M. Toi; undefined 2004	RK-805, an endothelial-cell-growth inhibitor produced by Neosartorya sp., and a docking model with methionine aminopeptidase-2	ElsevierSign in					No
Korn et al (2008)	Ascierto, P. A.; Atkins, M.; Bifulco, C.; Botti, G.	Future perspectives in melanoma research: meeting report from the ‚ÄúMelanoma Bridge‚Äù: Napoli, December 3rd‚Äì6th 2014					2015	No
Korn et al (2008)	Ascierto, P. A.; of \ldots, E. Simeone Journal; undefined 2012	Sequencing of BRAF inhibitors and ipilimumab in patients with metastatic melanoma: a possible algorithm for clinical use	{\ldots}¬†-medicine.biomedcentral.comSign in					No
Korn et al (2008)	Ascierto, P. A.; Oncoimmunology, R. Dummer; undefined 2018	Immunological effects of BRAF+ MEK inhibition	Taylor {\&} FrancisSign in					No
Korn et al (2008)	Ascierto, P. A.; Oncology, G. V. Long The Lancet; undefined 2016	Progression-free survival landmark analysis: a critical endpoint in melanoma clinical trials	thelancet.comSign in					No
Korn et al (2008)	Ascierto, Paolo A.	Combination therapies in advanced melanoma	Melanoma Management	1	1	47--56	2014	No
Korn et al (2008)	Ascierto, Paolo A.	Ipilimumab in the Treatment of Metastatic Melanoma: A Summary of Recent Studies	Tumori Journal	99	6	e302--e305	2013	No
Korn et al (2008)	Ascierto, Paolo A.; Dummer, Reinhard	Immunological effects of BRAF+MEK inhibition	OncoImmunology	7	9	e1468955	2018	No
Korn et al (2008)	Ascierto, Paolo A.; Grimaldi, Antonio M.; Curti, Brendan; Faries, Mark B.; Ferrone, Soldano; Flaherty, Keith; Fox, Bernard A.; Gajewski, Thomas F.; Gershenwald, Jeffrey E.; Gogas, Helen; Grossmann, Kenneth; Hauschild, Axel; Hodi, F. Stephen; Kefford, Richard; Kirkwood, John M.; Leachmann, Sancy; Maio, Michele; Marais, Richard; Palmieri, Giuseppe; Morton, Donald L.; Ribas, Antoni; Stroncek, David …	FUTURE PERSPECTIVES IN MELANOMA RESEARCH. Meeting report from the ‚ÄúMelanoma Research: a bridge from Naples to the World. Napoli, December 5th‚Äì6 th2011‚Äù	Journal of Translational Medicine	10	1	83	2012	No
Korn et al (2008)	Ascierto, Paolo A.; Margolin, Kim	Ipilimumab before BRAF inhibitor treatment may be more beneficial than vice versa for the majority of patients with advanced melanoma	Cancer	120	11	1617--1619	2014	No
Korn et al (2008)	Ascierto, Paolo A.; Simeone, Ester; Giannarelli, Diana; Grimaldi, Antonio M.; Romano, Anna; Mozzillo, Nicola	Sequencing of BRAF inhibitors and ipilimumab in patients with metastatic melanoma: a possible algorithm for clinical use	Journal of Translational Medicine	10	1	107	2012	No
Leff and Andrews (2008)	Ascierto, Paolo A.; Streicher, Howard Z.; Sznol, Mario	Melanoma: A model for testing new agents in combination therapies	Journal of Translational Medicine	8	1	38	2010	No
Lee and Feng (2005)	Ashare, R. L.; Ray, R.; Lerman, C.; alcohol Dependence, A. A. Strasser Drug; undefined 2012	Cognitive effects of the acetylcholinesterase inhibitor, donepezil, in healthy, non-treatment seeking smokers: a pilot feasibility study	ElsevierSign in					No
Thall and Estey (1993)	Ashby, Deborah	Bayesian statistics in medicine: a 25 year review	Statistics in Medicine	25	21	3589--3631	2006	No
Korn et al (2008)	Ashdown, M. L.; Robinson, A. P.; \ldots, S. L. Yatomi-Clarke; undefined 2015	Chemotherapy for late-stage cancer patients: meta-analysis of complete response rates	ncbi.nlm.nih.govSign in					No
Dhani et al (2009)	Ashfaq, Raheela	Molecular profiling for personalized cancer care	Clinical {\&} Experimental Metastasis	29	7	653--655	2012	No
Korn et al (2008)	ÁßëÊäÄÂØºÊä•, ÈÉ≠ÂÜõ; undefined 2014	ÈªëËâ≤Á¥†Áò§Ê≤ªÁñóÁ†îÁ©∂ËøõÂ±ï	kjdb.orgSign in					No
Korn et al (2008)	Atkins, M. B.; Hsu, J.; Lee, S.; \ldots, G. I. Cohen Journal of Clinical; undefined 2008	Phase III trial comparing concurrent biochemotherapy with cisplatin, vinblastine, dacarbazine, interleukin-2, and interferon alfa-2b with cisplatin, vinblastine	ncbi.nlm.nih.govSign in					No
Gehan and Freireich (1974)	Atmosphere-Ocean, J. A. Flueck; undefined 1978	The role of statistics in weather modification experiments	Taylor {\&} FrancisSign in					No
Betensky et al (2002)	Auvert, Bertran; Sitta, R{\'{e}}mi; Zarca, Kevin; Mahiane, S{\'{e}}verin Guy; Pretorius, Carel; Lissouba, Pascale	The effect of heterogeneity on HIV prevention trials	Clinical Trials: Journal of the Society for Clinical Trials	8	2	144--154	2011	No
Cannistra (2009)	Auyeung, S. Freda; Long, Qi; Royster, Erica Bruce; Murthy, Smitha; McNutt, Marcia D.; Lawson, David; Miller, Andrew; Manatunga, Amita; Musselman, Dominique L.	Sequential multiple-assignment randomized trial design of neurobehavioral treatment for patients with metastatic malignant melanoma undergoing high-dose interferon-alpha therapy	Clinical Trials: Journal of the Society for Clinical Trials	6	5	480--490	2009	No
Stadler and Ratain (2000)	Averbuch, S. D.; Wolf, M. K.; \ldots, B. F. El-Rayes S. T. R. A. T. E. G. I. E. S. F. O. R.; undefined 2004	Clinical development issues	Wiley Online LibrarySign in					No
Michaelis and Ratain (2006)	Avril, Norbert; Propper, David	Functional PET imaging in cancer drug development	Future Oncology	3	2	215--228	2007	No
Korn et al (2001)	Awasthi, Smita; Wilken, Reason; Patel, Forum; German, J. Bruce; Mills, David A.; Lebrilla, Carlito B.; Kim, Kyoungmi; Freeman, Samara L.; Smilowitz, Jennifer T.; Armstrong, April W.; Maverakis, Emanual	Dietary supplementation with Bifidobacterium longum subsp. infantis (B. infantis) in healthy breastfed infants: study protocol for a randomised controlled trial	Trials	17	1	340	2016	No
Korn et al (2008)	Aya, F.; Fernandez-Martinez, A.; Gaba, L.; \ldots, I. Victoria Clinical; undefined 2017	Sequential treatment with immunotherapy and BRAF inhibitors in BRAF-mutant advanced melanoma	SpringerSign in					No
Korn et al (2008)	Ayala-Cort{\'{e}}s, A. S.; de \ldots, V. Garza-Rodr{\'{i}}guez Gaceta M{\'{e}}dica; undefined 2014	Actualidades en el tratamiento del melanoma en etapas avanzadas	medigraphic.comSign in					No
Korn et al (2008)	Ayala-Cort{\'{e}}s, A. S.; medica de \ldots, V. Garza-Rodr{\'{i}}guez Gaceta; undefined 2014	Current treatments for advanced stage melanoma	medigraphic.comSign in					No
Sharma et al (2012) Resampling…	Azevedo, Christina J.; Cen, Steven Y.; Khadka, Sankalpa; Liu, Shuang; Kornak, John; Shi, Yonggang; Zheng, Ling; Hauser, Stephen L.; Pelletier, Daniel	Thalamic atrophy in multiple sclerosis: A magnetic resonance imaging marker of neurodegeneration throughout disease	Annals of Neurology	83	2	223--234	2018	No
Wilson et al (2015)	Azevedo, R.; Ferreira, J. A.; Peixoto, A.; of controlled \ldots, M. Neves Journal; undefined 2015	Emerging antibody-based therapeutic strategies for bladder cancer: A systematic review	ElsevierSign in					No
Rosner et al (2002)	B{\{o}}gler	O.; Journal	T. Mikkelsen The Cancer; undefined 2003"	Angiogenesis in glioma: molecular mechanisms and roadblocks to translation	journals.lww.comSign in			No
El-Maraghi and Eisenhauer (2008)	Baar, J.; Silverman, P.; Lyons, J.; Fu, P.; \ldots, F. Abdul-Karim Clinical Cancer; undefined 2009	A vasculature-targeting regimen of preoperative docetaxel with or without bevacizumab for locally advanced breast cancer: impact on angiogenic biomarkers	AACRSign in					No
The Protocol Review Committee (1997)	Baas, P.; Belderbos, J. S. A.; Senan, S.; journal of \ldots, H. B. Kwa British; undefined 2006	Concurrent chemotherapy (carboplatin, paclitaxel, etoposide) and involved-field radiotherapy in limited stage small cell lung cancer: a Dutch multicenter	nature.comSign in					No
Rubinstein et al (2005)	Bacchetti, Peter; McCulloch, Charles E.; Segal, Mark R.	Simple, Defensible Sample Sizes Based on Cost Efficiency	Biometrics	64	2	577--585	2008	No
Mariani and Marubini (1996)	Bacchieri, A.; Cioppa, G. Della	Fundamentals of clinical research: bridging medicine, statistics and operations					2007	No
Mariani and Marubini (1996)	Bacchieri, A.; Cioppa, G. Della	Fondamenti di ricerca clinica					2004	No
Betensky et al (2002)	Bagci, Elife Zerrin; Sen, S. Murat; Camurdan, Mehmet C.	Analysis of a mathematical model of apoptosis: individual differences and malfunction in programmed cell death	Journal of Clinical Monitoring and Computing	27	4	465--479	2013	No
Ratain and Eckhardt (2004)	Bagi, C. M.; Gebhard, D. F.; journal Of, C. J. Andresen European; undefined 2012	Antitumor effect of vascular endothelial growth factor inhibitor sunitinib in preclinical models of hepatocellular carcinoma	journals.lww.comSign in					No
Ratain et al (2008)	Bailey, L. C.; Lange, B. J.; Rheingold, S. R.; lancet Oncology, N. J. Bunin The; undefined 2008	Bone-marrow relapse in paediatric acute lymphoblastic leukaemia	ElsevierSign in					No
Betensky et al (2002)	Bailey, Ryan C.; Kwong, Gabriel A.; Radu, Caius G.; Witte, Owen N.; Heath, James R.	DNA-Encoded Antibody Libraries:¬† A Unified Platform for Multiplexed Cell Sorting and Detection of Genes and Proteins	Journal of the American Chemical Society	129	7	1959--1967	2007	No
Yap et al (2010)	Baird, R. D.; Medicine, C. Caldas B. M. C.; undefined 2013	Genetic heterogeneity in breast cancer: the road to personalized medicine?	bmcmedicine.biomedcentral.comSign in					No
Yap et al (2010)	Baird, R. D.; Medicographia, C. Caldas; undefined 2015	Biomarker-driven approach in cancer therapy	medicographia.comSign in					No
Yap et al (2010)	Baird, Richard D.; Caldas, Carlos	Genetic heterogeneity in breast cancer: the road to personalized medicine?	BMC Medicine	11	1	151	2013	No
Michaelis and Ratain (2006)	Baker, L. C. J.; Boult, J. K. R.; journal of \ldots, S. Walker-Samuel British; undefined 2012	The HIF-pathway inhibitor NSC-134754 induces metabolic changes and anti-tumour activity while maintaining vascular function	nature.comSign in					No
Michaelis and Ratain (2006)	Baker, Lauren C. J.; Sikka, Arti; Price, Jonathan M.; Boult, Jessica K. R.; Lepicard, Elise Y.; Box, Gary; Jamin, Yann; Spinks, Terry J.; Kramer-Marek, Gabriela; Leach, Martin O.; Eccles, Suzanne A.; Box, Carol; Robinson, Simon P.	Evaluating Imaging Biomarkers of Acquired Resistance to Targeted EGFR Therapy in Xenograft Models of Human Head and Neck Squamous Cell Carcinoma	Frontiers in Oncology	8			2018	No
Gehan and Freireich (1974)	Baker, Stuart G.; Lindeman, Karen S.	The paired availability design: A proposal for evaluating epidural analgesia during labor	Statistics in Medicine	13	21	2269--2278	1994	No
Twardowski and Gradishar (1997)	Baldwin, J. E.; Bulger, P. G.; Tetrahedron, R. Marquez; undefined 2002	Fast and efficient synthesis of novel fumagillin analogues	ElsevierSign in					No
Mick et al (2000)	Ballman, K. V.; Buckner, J. C.; Brown, P. D.; \ldots, C. Giannini Neuro; undefined 2007	The relationship between six-month progression-free survival and 12-month overall survival end points for phase II trials in patients with glioblastoma multiforme	academic.oup.comSign in					No
Renfro and Sargent (2017)	Balser, S. R.	Key Learning Objectives	researchgate.netSign in					No
Korn et al (2008)	Bandarchi, B.; Jabbari, C. A.; of clinical \ldots, A. Vedadi Journal; undefined 2013	Molecular biology of normal melanocytes and melanoma cells	jcp.bmj.comSign in					No
Rosner et al (2002)	Banerjee, Susana; Gore, Martin	Gynecological Cancer				106--122	2009	No
Yap et al (2010)	Banerji, U.; in Oncology, P. Workman Seminars; undefined 2016	Critical parameters in targeted drug development: the pharmacological audit trail	ElsevierSign in					No
Wieand (2005)	Bang, Y. J.; Im, S. A.; Lee, K. W.; Cho, J. Y.; of clinical \ldots, E. K. Song Journal; undefined 2015	Randomized, double-blind phase II trial with prospective classification by ATM protein level to evaluate the efficacy and tolerability of olaparib plus paclitaxel in	bktimes.netSign in					No
Ratain and Eckhardt (2004)	Banna, Giuseppe Luigi; Lipari, Helga; Nicolosi, Maurizio; Basile, Antonio; Fraggetta, Filippo; Vaglica, Marina; Marletta, Francesco; Urso, Orazio Ezio; Ippolito, Massimo; Terminella, Alberto; Saita, Salvatore	A three-drug induction chemotherapy with gemcitabine, carboplatin, and paclitaxel for stage III non-small cell lung cancer	Medical Oncology	30	2	533	2013	No
Goffin et al (2005)	Bao, J.; Ding, R.; Zou, L.; Zhang, C.; journal \ldots, K. Wang The American; undefined 2016	Forsythiae fructus inhibits B16 melanoma growth involving MAPKs/Nrf2/HO-1 mediated anti-oxidation and anti-inflammation	World ScientificSign in					No
Goffin et al (2005)	Bao, J.; Liu, F.; Zhang, C.; Wang, K.; Jia, X.; Reports, X. Wang Scientific; undefined 2016	Anti-melanoma activity of Forsythiae Fructus aqueous extract in mice involves regulation of glycerophospholipid metabolisms by UPLC/Q-TOF MS-based	nature.comSign in					No
Goffin et al (2005)	Bao, Jiaolin; Ding, Renbo; Zou, Lidi; Zhang, Chao; Wang, Kai; Liu, Fang; Li, Peng; Chen, Meiwan; Wan, Jian-Bo; Su, Huanxing; Wang, Yitao; He, Chengwei	Forsythiae Fructus Inhibits B16 Melanoma Growth Involving MAPKs/Nrf2/HO-1 Mediated Anti-Oxidation and Anti-Inflammation	The American Journal of Chinese Medicine	44	5	1043--1061	2016	No
Rubinstein et al (2009)	Barata, P. C.; Ornstein, M. C.; of kidney cancer; , J. A. Garcia Journal; undefined 2017	The evolving treatment landscape of advanced renal cell carcinoma in patients progressing after VEGF inhibition	ncbi.nlm.nih.govSign in					No
Gehan and Freireich (1974)	Barber, Hugh R. K.	Directions in the Design of Clinical Trials, Present and Future				313--329	1993	No
Betensky et al (2002)	Barlesi, Fabrice; Tchouhadjian, Cecile; Doddoli, Christophe; Villani, Patrick; Greillier, Laurent; Kleisbauer, Jean-Pierre; Thomas, Pascal; Astoul, Philippe	Gefitinib (ZD1839, IressaR) in non-small-cell lung cancer: a review of clinical trials from a daily practice perspective	Fundamental and Clinical Pharmacology	19	3	385--393	2005	No
Rosner et al (2002)	Barnes, C. N.	A phase II two stage clinical trial design to handle latent heterogeneity for a binary response.					2010	No
Harmon (2010)	Barrett, C. B.; Carter, M. R.	Featured Article The Power and Pitfalls of Experiments in Development Economics: Some Non-random Reflections					2010	No
Harmon (2010)	Barrett, C. B.; economic perspectives; , M. R. Carter Applied; undefined 2010	The power and pitfalls of experiments in development economics: Some non-random reflections	academic.oup.comSign in					No
Rosner et al (2002)	Barrett, James E.	Information-adaptive clinical trials: a selective recruitment design	Journal of the Royal Statistical Society: Series C (Applied Statistics)	65	5	797--808	2016	No
Vickers et al (2007)	Bartroff, J.; Lai, T. L.; Shih, M. C.	Sequential experimentation in clinical trials: design and analysis					2012	No
Rubinstein et al (2009)	Bartroff, J.; Lai, T. L.; Trials, M. C. Shih Sequential Experimentation in Clinical; undefined 2013	Adaptive Design of Confirmatory Trials	SpringerSign in					No
Rubinstein et al (2009)	Bartroff, J.; Lai, T. L.; Trials, M. C. Shih Sequential Experimentation in Clinical; undefined 2013	Confidence Intervals and p-Values	SpringerSign in					No
Rubinstein et al (2009)	Bartroff, J.; Lai, T. L.; Trials, M. C. Shih Sequential Experimentation in Clinical; undefined 2013	Group Sequential Design of Phase II and III Trials	SpringerSign in					No
Vickers et al (2007)	Bartroff, J.; Lai, T. L.; Trials, M. C. Shih Sequential Experimentation in Clinical; undefined 2013	Nonlinear Regression, Experimental Design, and Phase I Clinical Trials	SpringerSign in					No
Vickers et al (2007)	Bartroff, J.; Lai, T. L.; Trials, M. C. Shih Sequential Experimentation in Clinical; undefined 2013	Sequential methods for vaccine safety evaluation and surveillance in public health	SpringerSign in					No
Vickers et al (2007)	Bartroff, J.; Lai, T. L.; Trials, M. C. Shih Sequential Experimentation in Clinical; undefined 2013	Sequential Testing Theory and Stochastic Optimization Over Time	SpringerSign in					No
Vickers et al (2007)	Bartroff, J.; Lai, T. L.; Trials, M. C. Shih Sequential Experimentation in Clinical; undefined 2013	Time-Sequential Design of Clinical Trials with Failure-Time Endpoints	SpringerSign in					No
Vickers et al (2007)	Bartroff, Jay; Lai, Tze Leung	Generalized Likelihood Ratio Statistics and Uncertainty Adjustments in Efficient Adaptive Design of Clinical Trials	Sequential Analysis	27	3	254--276	2008	No
Vickers et al (2007)	Bartroff, Jay; Lai, Tze Leung; Narasimhan, Balasubramanian	A new approach to designing phase I-II cancer trials for cytotoxic chemotherapies	Statistics in Medicine	33	16	2718--2735	2014	No
Korn et al (2008)	Barzey, Victor; Atkins, Michael B.; Garrison, Louis P.; Asukai, Yumi; Kotapati, Srividya; Penrod, John R.	Ipilimumab in 2nd line treatment of patients with advanced melanoma: a cost-effectiveness analysis	Journal of Medical Economics	16	2	202--212	2013	No
Betensky et al (2002)	Baselga, Jose	Combining the Anti-EGFR Agent Gefitinib With Chemotherapy in Non‚ÄìSmall-Cell Lung Cancer: How Do We Go From INTACT to Impact?	Journal of Clinical Oncology	22	5	759--761	2004	No
Rubinstein et al (2009)	Bassan, R.; Masciulli, A.; Intermesoli, T.; \ldots, E. Audisio; undefined 2015	Randomized trial of radiation-free central nervous system prophylaxis comparing intrathecal triple therapy with liposomal cytarabine in acute lymphoblastic leukemia	haematologica.orgSign in					No
Korn et al (2008)	Bastiaannet, E.; Battisti, N.; Loh, K. P.; of geriatric \ldots, N. de Glas Journal; undefined 2018	Immunotherapy and targeted therapies in older patients with advanced melanoma; Young International Society of Geriatric Oncology review paper	ElsevierSign in					No
Korn et al (2001)	Batchelor, T.; Stanley, K.; opinion in Neurology, J. Andersen Current; undefined 2001	Clinical trials in neuro-oncology	journals.lww.comSign in					No
Seruga et al (2015)	Bates, S. E.; Berry, D. A.; Balasubramaniam, S.; Bailey, S.	Advancing clinical trials to streamline drug development					2015	No
Rubinstein et al (2009)	Batich, K. A.	Enhancing Dendritic Cell Migration to Drive Antitumor Responses					2015	No
Twardowski and Gradishar (1997)	Bauer, A. J.; Patel, A.; \ldots, R. Terrell Annals of Clinical \&; undefined 2003	Systemic administration of vascular endothelial growth factor monoclonal antibody reduces the growth of papillary thyroid carcinoma in a nude mouse model	Assoc Clin ScientistsSign in					No
Korn et al (2008)	Bauer, J.	Molekulare Diagnostik bei melanozyt\aren Tumoren"	Der Hautarzt	67	1	59--63	2016	No
Gehan and Freireich (1974)	Beach, Michael L.; Baron, John	Bias from Historical Controls					2014	No
Wilson et al (2015)	Beauchemin, C.	Int\'egration des mesures interm\'ediaires de survie dans les \'evaluations \'economiques en cancer du sein m\'etastatique					2017	No
Sharma et al (2012) RECIST: No…	Beaumont, Hubert; Souchet, Simon; Labatte, Jean Marc; Iannessi, Antoine; Tolcher, Anthony William	Changes of lung tumour volume on CT - prediction of the reliability of assessments	Cancer Imaging	15	1	17	2015	No
Betensky et al (2002)	Beck, A. H.; Espinosa, I.; Edris, B.; Li, R.; \ldots, K. Montgomery Clinical Cancer; undefined 2009	The macrophage colony-stimulating factor 1 response signature in breast carcinoma	AACRSign in					No
Ratain and Eckhardt (2004)	Beck, Joachim; Bellmunt, Joaquim; Escudier, Bernard	Long-term stable disease in metastatic renal cell carcinoma: sorafenib sequenced to sunitinib and everolimus: a case study	Medical Oncology	28	4	1379--1383	2011	No
Korn et al (2008)	Becker, J. C.; Andersen, M. H.; \ldots, V. Hofmeister-M{\{u}}ller Cancer Immunology; undefined 2012"	Survivin-specific T-cell reactivity correlates with tumor response and patient survival: a phase-II peptide vaccination trial in metastatic melanoma	SpringerSign in					No
Korn et al (2008)	Becker, J. C.; Houben, R.; \ldots, D. Schrama Experimental; undefined 2010	Mouse models for melanoma: a personal perspective	Wiley Online LibrarySign in					No
Korn et al (2008)	Becker, J{\{u}}rgen C.; Andersen	Mads H.; Hofmeister-M{\"{u}}ller	Valeska; Wobser	Marion; Frey	Lidia; Sandig	Steffen; Singh-Jasuja	Harpreet; K{\"{a}}mpgen	No
Korn et al (2008)	Becker, J{\{u}}rgen C.; Houben	Roland; Schrama	David; Voigt	Heike; Ugurel	Selma; Reisfeld	Mouse models for melanoma: a personal perspective	Experimental Dermatology	No
Korn et al (2008)	Bedane, Christophe; Leccia, Marie-Th{\'{e}}r{\`{e}}se; Sassolas, Bruno; Bregman, Bruno; Lebb{\'{e}}, C{\'{e}}leste	Treatment patterns and outcomes in patients with advanced melanoma in France	Current Medical Research and Opinion	29	10	1297--1305	2013	No
Twardowski and Gradishar (1997)	Bedano, P. M.; Schneider, B. P.; \ldots, K. D. Miller Antiangiogenic Cancer; undefined 2007	Antiangiogenic Therapy for Breast Cancer	taylorfrancis.comSign in					No
Mick et al (2000)	Bedard, P. L.; Hansen, A. R.; Ratain, M. J.; Nature, L. L. Siu; undefined 2013	Tumour heterogeneity in the clinic	nature.comSign in					No
Zia et al (2005)	Bedard, Philippe L.; Krzyzanowska, Monika K.; Pintilie, Melania; Tannock, Ian F.	Statistical Power of Negative Randomized Controlled Trials Presented at American Society for Clinical Oncology Annual Meetings	Journal of Clinical Oncology	25	23	3482--3487	2007	No
Korn et al (2008)	Bedikian, A. Y.; Richards, J.; \ldots, D. Kharkevitch Melanoma; undefined 2010	A phase 2 study of high-dose Allovectin-7 in patients with advanced metastatic melanoma	journals.lww.comSign in					No
Lee and Feng (2005)	Beekman, K. W.; Bradley, D.; in Oncology, M. Hussain Seminars; undefined 2007	New molecular targets and novel agents in the treatment of advanced urothelial cancer	ElsevierSign in					No
Stadler and Ratain (2000)	Beeram, M.; clinics of North, A. Patnaik Hematology/oncology; undefined 2002	Targeting intracellular signal transduction. A new paradigm for a brave new world of molecularly targeted therapeutics.	europepmc.orgSign in					No
Sharma et al (2012) RECIST: No…	Beers, B. E. Van; Leporq, B.; Doblas, S.; Biomarkers, P. Garteiser Imaging; undefined 2017	Imaging Biomarker Measurements	SpringerSign in					No
Gehan and Freireich (1974)	Begg, Colin B.	A measure to aid in the interpretation of published clinical trials	Statistics in Medicine	4	1	1--9	1985	No
Betensky et al (2002)	Beiko, J.; Suki, D.; Hess, K. R.; Fox, B. D.; \ldots, V. Cheung Neuro; undefined 2013	IDH1 mutant malignant astrocytomas are more amenable to surgical resection and have a survival benefit associated with maximal surgical resection	academic.oup.comSign in					No
Korn et al (2008)	Beksa{\c{c}}, K.; Beksa{\c{c}}, B.	Surgical Management of Malignant Melanoma Malign Melanomun Cerrahi Y\onetimi"	journalagent.comSign in					No
Yap et al (2010)	Belka, M.; drug Metabolism, T. Baczek Current; undefined 2015	The Metabolism of Anticancer Drugs by the Liver: Current Approaches to the Drug Development Process	ingentaconnect.comSign in					No
Rosner et al (2002)	Bellmunt, Joaquim; Montagut, Clara; Albiol, Santiago; Carles, Joan; Maroto, Pablo; Orsola, Anna	Present strategies in the treatment of metastatic renal cell carcinoma: an update on molecular targeting agents	BJU International	99	2	274--280	2007	No
Betensky et al (2002)	Belmont, P. J.; Budinska, E.; \ldots, P. Jiang Disease models \&; undefined 2014	Cross-species analysis of genetically engineered mouse models of MAPK-driven colorectal cancer identifies hallmarks of the human disease	dmm.biologists.orgSign in					No
Yap et al (2010)	Beloueche-Babari, M.; Arunan, V.; Troy, H.; Research, R. H. te Poele Cancer; undefined 2012	Histone deacetylase inhibition increases levels of choline kinase $\alpha$ and phosphocholine facilitating noninvasive imaging in human cancers	AACRSign in					No
Yap et al (2010)	Beloueche-Babari, M.; Jamin, Y.; journal of \ldots, V. Arunan British; undefined 2013	Acute tumour response to the MEK1/2 inhibitor selumetinib (AZD6244, ARRY-142886) evaluated by non-invasive diffusion-weighted MRI	nature.comSign in					No
Yap et al (2010)	Beloueche-Babari, Mounia; Workman, Paul; Leach, Martin O.	Exploiting tumor metabolism for non-invasive imaging of the therapeutic activity of molecularly targeted anticancer agents	Cell Cycle	10	17	2883--2893	2011	No
Seymour et al (2010)	Bendell, Johanna C.; Lenz, Heinz-Josef; Ryan, Theresa; El-Rayes, Bassel F.; Marshall, John L.; Modiano, Manuel R.; Hart, Lowell L.; Kingsley, Clint D.; George, Thomas J.; Nakashima, Daisuke; Berlin, Jordan D.	Phase 1/2 study of KRN330, a fully human anti-A33 monoclonal antibody, plus irinotecan as second-line treatment for patients with metastatic colorectal cancer	Investigational New Drugs	32	4	682--690	2014	No
Adjei et al (2009)	Bengala, C.; Bertolini, F.; Malavasi, N.; journal of \ldots, C. Boni British; undefined 2010	Sorafenib in patients with advanced biliary tract carcinoma: a phase II trial	nature.comSign in					No
Ratain and Eckhardt (2004)	Benjamin, R. S.; Sch{\{o}}ffski	P.; chemotherapy \ldots	J. T. Hartmann Cancer; undefined 2011"	Efficacy and safety of motesanib, an oral inhibitor of VEGF, PDGF, and Kit receptors, in patients with imatinib-resistant gastrointestinal stromal tumors	SpringerSign in			No
Ratain and Eckhardt (2004)	Benjamin, Robert S.; Sch{\{o}}ffski	Patrick; Hartmann	J{\"{o}}rg Thomas; Van Oosterom	Allan; Bui	Binh Nguyen; Duyster	Scott; Blay	Jean-Yves; Reichardt	No
Rubinstein et al (2005)	Bennouna, Jaafar; Lang, Istvan; Valladares-Ayerbes, Manuel; Boer, Katalin; Adenis, Antoine; Escudero, Pilar; Kim, Tae-You; Pover, Gillian M.; Morris, Clive D.; Douillard, Jean-Yves	A Phase II, open-label, randomised study to assess the efficacy and safety of the MEK1/2 inhibitor AZD6244 (ARRY-142886) versus capecitabine monotherapy in patients with colorectal cancer who have failed one or two prior chemotherapeutic regimens	Investigational New Drugs	29	5	1021--1028	2011	No
Renfro and Sargent (2017)	Benstead-Hume, Graeme; Wooller, Sarah K.; Pearl, Frances M. G.	‚ÄòBig data' approaches for novel anti-cancer drug discovery	Expert Opinion on Drug Discovery	12	6	599--609	2017	No
Goffin et al (2005)	Benz, M. R.; Allen-Auerbach, M. S.; \ldots, F. C. Eilber Journal of Nuclear; undefined 2008	Combined assessment of metabolic and volumetric changes for assessment of tumor response in patients with soft-tissue sarcomas	Soc Nuclear MedSign in					No
Sharma et al (2012) RECIST: No…	Berger, Andreas W.; Schwerdel, Daniel; Welz, Hanna; Marienfeld, Ralf; Schmidt, Stefan A.; Kleger, Alexander; Ettrich, Thomas J.; Seufferlein, Thomas	Treatment monitoring in metastatic colorectal cancer patients by quantification and KRAS genotyping of circulating cell-free DNA	PLOS ONE	12	3	e0174308	2017	No
Korn et al (2001)	Berger, T. G.; Schultz, E. S.	Dendritic Cell-Based Immunotherapy				163--197	2003	No
Yap et al (2010)	Bernard, Apexa; Kimko, Holly; Mital, Dinesh; Poggesi, Italo	Mathematical modeling of tumor growth and tumor growth inhibition in oncology drug development	Expert Opinion on Drug Metabolism {\&} Toxicology	8	9	1057--1069	2012	No
Korn et al (2008)	Bernardes, S. S.; de Souza-Neto, F. P.; Letters, L. N. Z. Ramalho Cancer; undefined 2015	Systemic oxidative profile after tumor removal and the tumor microenvironment in melanoma patients	ElsevierSign in					No
Korn et al (2008)	Berrocal, A.; Espinosa, E.; Mar{\'{i}}n, S.; of \ldots, J. Malvehy European Journal; undefined 2015	Spanish Multidisciplinary Melanoma Group (GEM) guidelines for the management of patients with advanced melanoma	SpringerSign in					No
Seymour et al (2010)	Berry, D. A.	The hazards of endpoints					2010	No
Gehan and Freireich (1974)	Berry, Donald A.; Hardwick, Janis P.	Using Historical Controls in Clinical Trials: Application to ECMO				141--156	1994	No
Seymour et al (2010)	Berry, S. M.; Carlin, B. P.; Lee, J. J.; Muller, P.	Bayesian adaptive methods for clinical trials					2010	No
Korn et al (2008)	Berthe, A.; Roussel, A.; Quereux, G.; et Clinicien, B. Dreno \ldots Hospitalier; undefined 2013	\'Etude d'une cohorte de patients atteints de m\'elanome m\'etastatique et trait\'es par ipilimumab	ElsevierSign in					No
Michaelis and Ratain (2006)	Bertheau, P.; Espi{\'{e}}, M.; Turpin, E.; Lehmann, J.; Pathobiology, L. F. Plassa; undefined 2008	TP53 status and response to chemotherapy in breast cancer	karger.comSign in					No
Lee and Feng (2005)	Bertrand, J.; Iorio, M. De; , D. J. Balding Pharmacogenetics; undefined 2015	Integrating dynamic mixed-effect modelling and penalized regression to explore genetic association with pharmacokinetics	ncbi.nlm.nih.govSign in					No
Korn et al (2008)	Besser, M. J.; Shapira-Frommer, R.; \ldots, O. Itzhaki Clinical Cancer; undefined 2013	Adoptive transfer of tumor-infiltrating lymphocytes in patients with metastatic melanoma: intent-to-treat analysis and efficacy after failure to prior immunotherapies	AACRSign in					No
Korn et al (2008)	Best, K. H.	Cross-priming of the melanoma antigen, Melan-A, by skin dendritic cells	bad.org.ukSign in					No
Korn et al (2008)	Betof, A. S.; Nipp, R. D.; \ldots, A. Giobbie‚ÄêHurder The; undefined 2017	Impact of age on outcomes with immunotherapy for patients with melanoma	AlphaMed PressSign in					No
Korn et al (2008)	Beusterien, K. M.; Szabo, S. M.; journal of \ldots, S. Kotapati British; undefined 2009	Societal preference values for advanced melanoma health states in the United Kingdom and Australia	nature.comSign in					No
Stadler (2002)	Bhandari, M. S.; Petrylak, D. P.; of Cancer, M. Hussain European Journal; undefined 2005	Clinical trials in metastatic prostate cancer‚ÄìHas there been real progress in the past decade?	ElsevierSign in					No
Korn et al (2008)	Bhatia, Shailender; Moon, James; Margolin, Kim A.; Weber, Jeffrey S.; Lao, Christopher D.; Othus, Megan; Aparicio, Ana M.; Ribas, Antoni; Sondak, Vernon K.	Phase II Trial of Sorafenib in Combination with Carboplatin and Paclitaxel in Patients with Metastatic Uveal Melanoma: SWOG S0512	PLoS ONE	7	11	e48787	2012	No
Betensky et al (2002)	Bhutani, Manisha; Pathak, Ashutosh K.; Mao, Li	SWOG S0023: What Meets the Eye May Be Only Half the Truth	Journal of Clinical Oncology	26	29	4848--4849	2008	No
Yap et al (2010)	Biankin, A. V.; Piantadosi, S.; Nature, S. J. Hollingsworth; undefined 2015	Patient-centric trials for therapeutic development in precision oncology	nature.comSign in					No
Rubinstein et al (2005)	Biau, David Jean; Kern{\'{e}}is, Solen; Porcher, Rapha{\{e}}l"	Statistics in Brief: The Importance of Sample Size in the Planning and Interpretation of Medical Research	Clinical Orthopaedics and Related Research	466	9	2282--2288	2008	No
Booth et al (2008)	Bibbona, Enrico; Rubba, Alessandro	Boundary Crossing Random Walks, Clinical Trials, and Multinomial Sequential Estimation	Sequential Analysis	31	1	99--107	2012	No
Vickers et al (2007)	Bickel, P.; Diggle, P.; Fienberg, S.; Gather, U.; Olkin, I.	springer Series in Statistics					1997	No
Gehan and Freireich (1974)	Biefang, S.; K{\{o}}pcke	W.; Schreiber	M. A."	Manual for the planning and implementation of therapeutic studies				No
Rosner et al (2002)	Bilenker, J. H.; colorectal Cancer, D. G. Haller Clinical; undefined 2004	Future directions with angiogenesis inhibitors in colorectal cancer	ElsevierSign in					No
Michaelis and Ratain (2006)	Bilsland, Alan E.; Keith, W. Nicol	Mining Cellular Senescence for Drug Targets				235--265	2010	No
Lee and Feng (2005)	Biology, A. S. Alvarado Current; undefined 2012	Cellular hyperproliferation and cancer as evolutionary variables	ElsevierSign in					No
Gehan and Freireich (1974)	Biometric, J. C. Bailar Proceedings of the 9th International; undefined 1976	Patient assignment algorithms-an overview	Biometric Society RaleighSign in					No
Gehan and Freireich (1974)	Biometrics, D. Anbar; undefined 1983	The relative efficiency of Zelen's prerandomization design for clinical trials	JSTORSign in					No
Gehan and Freireich (1974)	Biometrics, D. P. Byar; undefined 1980	Why data bases should not replace randomized clinical trials.	europepmc.orgSign in					No
Rosner et al (2002)	Biometrics, I. Perevozskaya; undefined 2012	Discussion on Bayesian Enrichment Strategies for Randomized Discontinuation Trails""	JSTORSign in					No
Korn et al (2001)	Biometrics, M. G{\{o}}nen; undefined 2012"	Discussion on Bayesian Enrichment Strategies for Randomized Discontinuation Trails""	JSTORSign in					No
Gehan and Freireich (1974)	Biometrics, P. Meier; undefined 1975	Statistics and medical experimentation	JSTORSign in					No
Gehan and Freireich (1974)	Biometrics, S. J. Pocock; undefined 1979	Allocation of patients to treatment in clinical trials	JSTORSign in					No
Vickers et al (2007)	Biotechnology, E. Bradley Nature; undefined 2012	Incorporating biomarkers into clinical trial designs: points to consider	nature.comSign in					No
Estey and Thall (2003)	Bishop, M. R.; 3rd, E. P. Alyea; of blood; \ldots, M. S. Cairo Biology; undefined 2011	NCI 1st International Workshop on the Biology, Prevention, and Treatment of Relapse After Allogeneic Hematopoietic Stem Cell Transplantation: Summary	ncbi.nlm.nih.govSign in					No
Wilson et al (2015)	Biswas, Bivas; Ganguly, Sandip; Ghosh, Joydeep; Prasad, E.; Dabkara, Deepak	Adjuvant Chemotherapy for Upper Tract Urothelial Carcinoma: Is There Sufficient Evidence?	Journal of Clinical Oncology	35	18	2095--2096	2017	No
Booth et al (2008)	Biswas, Swati; Liu, Diane D.; Lee, J. Jack; Berry, Donald A.	Bayesian clinical trials at the University of Texas M. D. Anderson Cancer Center	Clinical Trials: Journal of the Society for Clinical Trials	6	3	205--216	2009	No
Simon et al (2015)	Bj{\o}rn, Mads Emil; Hasselbalch, Hans Carl	Minimal residual disease or cure in MPNs? Rationales and perspectives on combination therapy with interferon-alpha2 and ruxolitinib	Expert Review of Hematology	10	5	393--404	2017	No
Korn et al (2008)	Blank, C. U.; Hooijkaas, A. I.; \ldots, J. B. Haanen Cancer Immunology; undefined 2011	Combination of targeted therapy and immunotherapy in melanoma	SpringerSign in					No
Korn et al (2008)	Blank, C. U.; Immunology, A. Enk International; undefined 2014	Therapeutic use of anti-CTLA-4 antibodies	academic.oup.comSign in					No
Cannistra (2009)	Blay, J. Y.	Les cibles membranaires de la cellule tumorale-2\`eme partie					2010	No
Wilson et al (2015)	Blay, J. Y.; Coindre, J. M.; Ducimeti{\`{e}}re, F.; Oncology, I. Ray-Coquard The Lancet; undefined 2016	The value of research collaborations and consortia in rare cancers	ElsevierSign in					No
Estey and Thall (2003)	Blay, J. Y.; Koscielny, S.; Tr{\'{e}}daniel, J.; reviews in \ldots, B. Asselain Critical; undefined 2007	Rationale and delineation of a composite index of relative antitumoural efficacy (In-RATE)	ElsevierSign in					No
Korn et al (2008)	Block, Matthew S.	Melanoma Immunotherapy				39--57	2018	No
Estey and Thall (2003)	Blood, C. H. Pui; undefined 2006	Two tales of infant leukemia	Am Soc HematologySign in					No
Estey and Thall (2003)	Blood, E. Estey; undefined 2006	How did we get here from there?	Am Soc HematologySign in					No
Gehan and Freireich (1974)	Blood, E. A. McCulloch; undefined 1983	Stem cells in normal and leukemic hemopoiesis (Henry Stratton Lecture, 1982)	Am Soc HematologySign in					No
Thall and Estey (1993)	Blood, E. H. Estey; undefined 2000	How I treat older patients with AML	Am Soc HematologySign in					No
Saad et al (2017)	Blucher, A. S.; Choonoo, G.; Kulesz-Martin, M.; in \ldots, G. Wu Trends; undefined 2017	Evidence-based precision oncology with the cancer targetome	ElsevierSign in					No
Gehan and Freireich (1974)	Blum, A. L.; Chalmers, T. C.; Deutsch, E.; Koch-Weser, J.; Ros{\'{e}}n, A.; Tygstrup, N.; Zentgraf, R.	The Lugano Statements on Controlled Clinical Trials	Journal of International Medical Research	15	1	2--22	1987	No
Gehan and Freireich (1974)	Blum, R. L.	Discovery and Representation of Causal Relationships from a Large Time-Oriented Clinical Database: The RX Project: The RX Project					2013	No
Gehan and Freireich (1974)	Blume, Myron R.; Rosenbaum, Ernest H.; Cohen, Richard J.; Gershow, Jay; Glassberg, Alan B.; Shepley, Eileen	Adjuvant immunotherapy of high risk stage I melanoma with transfer factor	Cancer	47	5	882--888	1981	No
Rubinstein et al (2005)	Bo{\'{e}}r, Katalin; L{\'{a}}ng, Istv{\'{a}}n; Llombart-Cussac, Antonio; Andreasson, Inger; Vivanco, Guillermo L.; Sanders, Nick; Pover, Gillian M.; Murray, Elizabeth	Vandetanib with docetaxel as second-line treatment for advanced breast cancer: a double-blind, placebo-controlled, randomized Phase II study	Investigational New Drugs	30	2	681--687	2012	No
Korn et al (2008)	Boasberg, P.; Hamid, O.; in Oncology, S. O'Day Seminars; undefined 2010	Ipilimumab: unleashing the power of the immune system through CTLA-4 blockade	ElsevierSign in					No
Eisenhauer (1998)	Bocci, G.; Danesi, R.; Tacca, M. Del; journal Of, R. S. Kerbel European; undefined 2003	Selective anti-endothelial effects of protracted low-dose BAL-9504, a novel geranylgeranyl-transferase inhibitor	ElsevierSign in					No
Rubinstein et al (2005)	Bodoky, G.; Timcheva, C.; Spigel, D. R.; new \ldots, P. J. La Stella Investigational; undefined 2012	) versus capecitabine in patients with	SpringerSign in					No
Sharma et al (2012) RECIST: No…	Boeckx, N.	Towards improved treatment of metastatic colorectal cancer: novel insights in tumor sidedness and liquid biopsies					2018	No
Sharma et al (2012) RECIST: No…	Boeckx, N.; de Beeck, K. O.; colorectal \ldots, M. Beyens Clinical; undefined 2018	Mutation and methylation analysis of circulating tumor DNA can be used for follow-up of metastatic colorectal cancer patients	ElsevierSign in					No
Ratain and Sargent (2009)	Bogaerts, J.; Ford, R.; Sargent, D.; journal of \ldots, L. H. Schwartz European; undefined 2009	Individual patient data analysis to assess modifications to the RECIST criteria	ElsevierSign in					No
Ratain and Sargent (2009)	Bogdahn, U.; Hau, P.; \ldots, G. Stockhammer Neuro; undefined 2010	Targeted therapy for high-grade glioma with the TGF-$\beta$2 inhibitor trabedersen: results of a randomized and controlled phase IIb study	academic.oup.comSign in					No
Korn et al (2008)	Bohensky, M. A.; Pasupathi, K.; Gorelik, A.; in Health, H. Kim Value; undefined 2016	A cost-effectiveness analysis of nivolumab compared with ipilimumab for the treatment of BRAF wild-type advanced melanoma in Australia	ElsevierSign in					No
Sargent and Taylor (2009)	Boixader, L. V.; Curtis, K. K.; Vidal, L.; Palatka, J.; Trials, J. Wahl J. Clin; undefined 2018	Changes in Numbers of Randomized vs. Non-Randomized Clinical Trials: Recent Evidence of Shifting Cancer Drug Development Pathways	syneoshealth.comSign in					No
Cannistra (2009)	Bojic, M.; Pluschnig, U.; \ldots, J. Zacherl Anticancer; undefined 2011	Docetaxel, cisplatin and 5-fluorouracil plus granulocyte colony-stimulating factor prophylaxis in patients with metastatic adenocarcinoma of the stomach and	ar.iiarjournals.orgSign in					No
Twardowski and Gradishar (1997)	Bol{\'{a}}s, G.; de Rezende, F. F.; Lorente, C.; Sanz, L.; Toxicon, J. A. Eble; undefined 2014	Inhibitory effects of recombinant RTS-jerdostatin on integrin $\alpha$1$\beta$1 function during adhesion, migration and proliferation of rat aortic smooth muscle cells and	ElsevierSign in					No
Korn et al (2008)	Bollag, G.; Hirth, P.; Tsai, J.; Zhang, J.; Ibrahim, P. N.; Nature, H. Cho; undefined 2010	Clinical efficacy of a RAF inhibitor needs broad target blockade in BRAF-mutant melanoma	nature.comSign in					No
Mick et al (2000)	Bonetti, A.; Zaninelli, M.; Leone, R.; of \ldots, T. Franceschi Annals; undefined 2001	Use of the ratio of time to progression following first-and second-line therapy to document the activity of the combination of oxaliplatin with 5-fluorouracil in the	academic.oup.comSign in					No
Wilson et al (2015)	Bonnetain, F.; Borg, C.; Adams, R. R.; of \ldots, J. A. Ajani Annals; undefined 2017	How health-related quality of life assessment should be used in advanced colorectal cancer clinical trials	academic.oup.comSign in					No
Stadler and Ratain (2000)	Bono, J. S. De; medical Bulletin, E. K. Rowinsky British; undefined 2002	Therapeutics targeting signal transduction for patients with colorectal carcinoma	academic.oup.comSign in					No
El-Maraghi and Eisenhauer (2008)	Bonvalot, S.; de Baere, T.; Mendiboure, J.; of \ldots, A. Paci Annals; undefined 2012	Hyperthermic pelvic perfusion with tumor necrosis factor-$\alpha$ for locally advanced cancers: encouraging results of a phase II study	journals.lww.comSign in					No
George (2003)	Book, M. Crowther A. S. H. Education Program; undefined 2013	Phase 4 research: what happens when the rubber meets the road?	asheducationbook¬†{\ldots}Sign in					No
Lee and Feng (2005)	Booth, C. M.; Ohorodnyk, P.; Zhu, L.; of \ldots, D. Tu European Journal; undefined 2011	Randomised controlled trials in oncology closed early for benefit: trends in methodology, results, and interpretation	ElsevierSign in					No
Estey and Thall (2003)	Borad, M. J.; Hoff, D. D. Von	Clinical trial designs for more rapid proof-of-principle and approval					2008	No
Rubinstein et al (2005)	Borad, M. J.; Reddy, S. G.; Bahary, N.; \ldots, H. E. Uronis Journal of Clinical; undefined 2015	Randomized phase II trial of gemcitabine plus TH-302 versus gemcitabine in patients with advanced pancreatic cancer	ncbi.nlm.nih.govSign in					No
Korn et al (2008)	Borden, Ernest C.; Jacobs, Barbara; Hollovary, Emese; Rybicki, Lisa; Elson, Paul; Olencki, Thomas; Triozzi, Pierre	Gene Regulatory and Clinical Effects of Interferon $\beta$ in Patients with Metastatic Melanoma: A Phase II Trial	Journal of Interferon {\&} Cytokine Research	31	5	433--440	2011	No
Adjei et al (2009)	Borsook, D.; Becerra, L.; Psychiatry, M. Fava Translational; undefined 2013	Use of functional imaging across clinical phases in CNS drug development	nature.comSign in					No
Dhani et al (2009)	Bosch, R. Colomer; \ldots, E. Alba; vol. 21; num. 2; p., 195; undefined 2010	Treatment of cancer with oral drugs: a position statement by the Spanish Society of Medical Oncology	diposit.ub.eduSign in					No
Adjei et al (2009)	Boswell, C. Andrew; \ldots, D. Bumbaca \ldots Imaging Probes For; undefined 2012	Molecular Imaging in Cancer Drug Development	researchgate.netSign in					No
Korn et al (2008)	Botti, G.; Sommariva, A.; Ascierto, P. A.	Mario Mandal\`a, Carlo R. Rossi, Vincenzo De Giorgi, Daniela Massi	doctor33.itSign in					No
Lee and Feng (2005)	Bottini, A.; Generali, D.; Brizzi, M. P.; Fox, S. B.; Bersiga, A.	Randomized phase II trial of letrozole and letrozole plus low-dose metronomic oral cyclophosphamide as primary systemic treatment in elderly breast cancer patients					2006	No
Michaelis and Ratain (2006)	Boukovinas, Ioannis P.	Clinical Implications of Soft Tissue Sarcomas				111--119	2018	No
Michaelis and Ratain (2006)	Boult, J. K. R.; Jamin, Y.; Jacobs, V.; journal of \ldots, L. D. Gilmour British; undefined 2012	False-negative MRI biomarkers of tumour response to targeted cancer therapeutics	nature.comSign in					No
Korn et al (2008)	Bouwhuis, M. G.; ten Hagen, T. L. M.; opinion in \ldots, S. Suciu Current; undefined 2011	Autoimmunity and treatment outcome in melanoma	journals.lww.comSign in					No
Korn et al (2008)	Br{\{u}}ggemann	C.; Kirchberger	M. C.; of cancer \ldots	S. M. Goldinger Journal; undefined 2017"	Predictive value of PD-L1 based on mRNA level in the treatment of stage IV melanoma with ipilimumab			No
Gehan and Freireich (1974)	Bracken, M. B.; Central, W. F. Collins; undefined 1985	Randomized Clinical Trials of Spinal	prepared for the National Institute of¬†{\ldots}Sign in					No
Betensky et al (2002)	Bradbury, Michelle S.; Hricak, Hedvig; Heath, James R.	Systems Biology and Nanotechnology				1411--1433		No
Korn et al (2008)	Bradbury, P.; Hilton, J.; Investigation, L. Seymour Clinical; undefined 2011	Early-phase oncology clinical trial design in the era of molecularly targeted therapy: pitfalls and progress	insights.ovid.comSign in					No
Goffin et al (2005)	Bradbury, P.; Journal, L. Seymour The Cancer; undefined 2009	Tumor shrinkage and objective response rates: gold standard for oncology efficacy screening trials, or an outdated end point?	journals.lww.comSign in					No
Wilson et al (2015)	Bradley, Cathy J.	Economic recovery: A measure of the quality of cancer treatment and survivorship?	Cancer	121	24	4282--4285	2015	No
Rubinstein et al (2009)	Brady, Mark F.; Gebski, Val	Trial Design: Should Randomized Phase III Trials in Gynecological Cancers Be Abandoned?				263--284	2014	No
Korn et al (2008)	Bramante, S.; Kaufmann, J. K.; journal of Cancer, V. Veckman \ldots; undefined 2015	Treatment of melanoma with a serotype 5/3 chimeric oncolytic adenovirus coding for GM‚ÄêCSF: Results in vitro, in rodents and in humans	Wiley Online LibrarySign in					No
Zia et al (2005)	Brandes, A. A.; Tosoni, A.; Cavallo, G.; of clinical \ldots, M. Reni Journal; undefined 2006	Correlations Between O6-Methylguanine DNA Methyltransferase Promoter Methylation Status, 1p and 19q Deletions, and Response to Temozolomide in	researchgate.netSign in					No
Booth et al (2008)	Brar, Satjit S.; Gobburu, Joga	Pharmacometrics				173--192	2014	No
Betensky et al (2002)	Braun, Ada H.; Achterrath, Wolf; Wilke, Hansjochen; Vanhoefer, Udo; Harstrick, Andreas; Preusser, Peter	New systemic frontline treatment for metastatic colorectal carcinoma	Cancer	100	8	1558--1577	2004	No
Ratain and Eckhardt (2004)	Braunagel, M.; Radler, E.; \ldots, M. Ingrisch Investigative; undefined 2015	Dynamic contrast-enhanced magnetic resonance imaging measurements in renal cell carcinoma: effect of region of interest size and positioning on	journals.lww.comSign in					No
Ratain and Eckhardt (2004)	Braunagel, Margarita; Graser, Anno; Reiser, Maximilian; Notohamiprodjo, Mike	The role of functional imaging in the era of targeted therapy of renal cell carcinoma	World Journal of Urology	32	1	47--58	2014	No
Freidlin and Simon (2005)	Brell, J. M.; Measurement, L. M. Minasian Cancer Symptom Science:; undefined 2010	Developing symptom management drugs	books.google.comSign in					No
Korn et al (2008)	Brenneman, R.	Potentiating Anti-Tumor Immunity Using Aptamer-siRNA Conjugates					2013	No
Gehan and Freireich (1974)	Breslow, Norman	Perspectives on the statistician's role in cooperative clinical research	Cancer	41	1	326--332	1978	No
Ratain and Eckhardt (2004)	Bretschi, M.; Fr{\{a}}nzle	A.; Merz	M.; Radiology	J. Hillengass Academic; undefined 2014"	Assessing treatment response of osteolytic lesions by manual volumetry, automatic segmentation, and RECIST in experimental bone metastases			No
Zia et al (2005)	Bretz, Frank; Westfall, Peter H.	Multiplicity and replicability: two sides of the same coin	Pharmaceutical Statistics	13	6	343--344	2014	No
Betensky et al (2002)	Brizzi, Maria Pia; Pignataro, Daniele; Tampellini, Marco; Scagliotti, Giorgio Vittorio; Di Maio, Massimo	Systemic treatment of hepatocellular carcinoma: why so many failures in the development of new drugs?	Expert Review of Anticancer Therapy	16	10	1053--1062	2016	No
Rubinstein et al (2005)	Brodowicz, Thomas; Liegl-Atzwager, Bernadette; Tresch, Emmanuelle; Taieb, Sophie; Kramar, Andrew; Gruenwald, Viktor; Vanseymortier, Marie; Clisant, St{\'{e}}phanie; Blay, Jean-Yves; Le Cesne, Axel; Penel, Nicolas	Study protocol of REGOSARC trial: activity and safety of regorafenib in advanced soft tissue sarcoma: a multinational, randomized, placebo-controlled, phase II trial	BMC Cancer	15	1	127	2015	No
Eisenhauer (1998)	Bronchud, Miguel H.; Brizuela, Leonardo; Gyuris, Jeno; Mansuri, Muzammil M.	Cyclin-Dependent Kinases and Their Regulators as Potential Targets for Anticancer Therapeutics				359--410	2004	No
Korn et al (2008)	Bronson, J.; Dhar, M.; Ewing, W.; in Medicinal, N. Lonberg Annual Reports; undefined 2012	To Market, To Market‚Äî2011	ElsevierSign in					No
Gehan and Freireich (1974)	Brooks, N. A.	Fixed-tissue micrographic surgery in the treatment of cutaneous melanoma. An overlooked cancer treatment strategy.					1992	No
Booth et al (2008)	Broutin, S.	Pharmacologie mol\'eculaire du sunitinib et du vand\'etanib, deux inhibiteurs d'activit\'e kinase, dans le cancer m\'edullaire de la thyro\ide"					2011	No
Stewart and Kurzrock (2013)	Browman, George P.; Vollmann, Jochen; Virani, Alice; Schildmann, Jan	Improving the quality of ‚Äòpersonalized medicine' research and practice: through an ethical lens	Personalized Medicine	11	4	413--423	2014	No
Korn et al (2001)	Brown, Aaron P.; Citrin, Deborah E.; Camphausen, Kevin A.	Clinical biomarkers of angiogenesis inhibition	Cancer and Metastasis Reviews	27	3	415--434	2008	No
Gehan and Freireich (1974)	Brown, C. G.; Moser, M.; journal of \ldots, M. Moeschberger The American; undefined 1985	Controlled clinical trials in emergency medicine	ElsevierSign in					No
Yap et al (2010)	Brown, J. S.; O'Carrigan, B.; Jackson, S. P.; Discovery, T. A. Yap Cancer; undefined 2017	Targeting DNA repair in cancer: beyond PARP inhibitors	AACRSign in					No
Tang et al (2010)	Brown, J.; Naumann, R. W.; Brady, W. E.; \ldots, R. L. Coleman Gynecologic; undefined 2018	Clinical trial methodology in rare gynecologic tumor research: Strategies for success	ElsevierSign in					No
Rubinstein et al (2005)	Brown, Michael J.; Chuang-Stein, Christy; Kirby, Simon	Designing Studies to Find Early Signals of Efficacy	Journal of Biopharmaceutical Statistics	22	6	1097--1108	2012	No
Ratain and Eckhardt (2004)	Brown, R. L.; on cancer Therapeutics, E. E. W. Cohen Update; undefined 2008	Novel approaches in the treatment of thyroid cancer	ElsevierSign in					No
Brown et al (2011)	Brown, Sarah R.	Identifying appropriate phase II trial designs	Trials	12	S1	A87	2011	No
Gehan and Freireich (1974)	Bruckman, James E.; Harris, Jay R.; Levene, Martin B.; Chaffey, John T.; Hellman, Samuel	Results of treating stage iii carcinoma of the breast by primary radiation therapy	Cancer	43	3	985--993	1979	No
Korn et al (2008)	Brummer, G. C.; Bowen, A. R.; journal of Clinical, G. M. Bowen American; undefined 2016	Merkel cell carcinoma: current issues regarding diagnosis, management, and emerging treatment strategies	SpringerSign in					No
Stadler and Ratain (2000)	Brunetto, A. T.; Roesler, R.; \ldots, A. L. Abujamra Clinical; undefined 2011	The process of drug development in pediatric oncology: a review of basic principals and a look into the future	insights.ovid.comSign in					No
Sharma et al (2012) Resampling…	Bruno, R.; Mercier, F.; Claret, L.	Model-Based Drug Development in Oncology: What's Next?	Clinical Pharmacology {\&} Therapeutics	93	4	303--305	2013	No
Korn et al (2008)	Bruno, T. C.; French, J. D.; Jordan, K. R.; \ldots, O. Ramirez Immunologic; undefined 2013	Influence of human immune cells on cancer: studies at the University of Colorado	SpringerSign in					No
Yap et al (2010)	Brustolin, L.	Novel antiblastic Ru (III)-, Cu (II)-and Au (III)-based coordination compounds: from rational design, synthesis and physico-chemical characterization to					2017	No
Rubinstein et al (2005)	Bryan, G.	Randomised Controlled Trials of Interventions to Prevent Oral Mucositis in Patients Undergoing Treatment for Cancer					2011	No
Gehan and Freireich (1974)	Buck, C.; of chronic Diseases, A. Donner Journal; undefined 1982	The design of controlled experiments in the evaluation of non-therapeutic interventions	ElsevierSign in					No
El-Maraghi and Eisenhauer (2008)	Buckstein, Rena; Kuruvilla, John; Chua, Neil; Lee, Christina; Macdonald, David A.; Al-tourah, Abdulwahab J.; Foo, Alison H.; Walsh, Wendy; Percy ivy, S.; Crump, Michael; Eisenhauer, Elizabeth A.	Sunitinib in relapsed or refractory diffuse large B-cell lymphoma: a clinical and pharmacodynamic phase II multicenter study of the NCIC Clinical Trials Group	Leukemia {\&} Lymphoma	52	5	833--841	2011	No
Sharma et al (2012) RECIST: No…	Buil-Bruna, N.; L{\'{o}}pez-Picazo, J. M.; \ldots, S. Mart{\'{i}}n-Algarra The; undefined 2016	Bringing model-based prediction to oncology clinical practice: A review of pharmacometrics principles and applications	AlphaMed PressSign in					No
Ratain and Eckhardt (2004)	Buil-Bruna, N{\'{u}}ria; L{\'{o}}pez-Picazo, Jos{\'{e}}-Mar{\'{i}}a; Moreno-Jim{\'{e}}nez, Marta; Mart{\'{i}}n-Algarra, Salvador; Ribba, Benjamin; Troc{\'{o}}niz, I{\~{n}}aki F.	A Population Pharmacodynamic Model for Lactate Dehydrogenase and Neuron Specific Enolase to Predict Tumor Progression in Small Cell Lung Cancer Patients	The AAPS Journal	16	3	609--619	2014	No
Korn et al (2001)	Bullock, J. M.; Rahman, A.; Liu, Q.	Lessons learned: dose selection of small molecule‚Äìtargeted oncology drugs					2016	No
Yap et al (2010)	Buqu{\'{e}}, Aitziber; Bloy, Norma; Aranda, Fernando; Castoldi, Francesca; Eggermont, Alexander; Cremer, Isabelle; Fridman, Wolf Herv{\'{e}}; Fucikova, Jitka; Galon, J{\'{e}}r{\^{o}}me; Marabelle, Aur{\'{e}}lien; Spisek, Radek; Tartour, Eric; Zitvogel, Laurence; Kroemer, Guido; Galluzzi, Lorenzo	Trial Watch: Immunomodulatory monoclonal antibodies for oncological indications	OncoImmunology	4	4	e1008814	2015	No
Twardowski and Gradishar (1997)	Burian, M.; Quint, C. H.; Oto-laryngologica, C. Neuchrist Acta; undefined 1999	Angiogenic factors in laryngeal carcinomas: do they have prognostic relevance?	Taylor {\&} FrancisSign in					No
Estey and Thall (2003)	Burke, D. L.	Use of Bayesian mthods for the design, analysis and synthesis of clinical trials					2015	No
Twardowski and Gradishar (1997)	Burke, P. A.; reviews in Oncology/hematology, S. J. DeNardo Critical; undefined 2001	Antiangiogenic agents and their promising potential in combined therapy	ElsevierSign in					No
Gehan and Freireich (1974)	Burkhardt, R.; Lancet, G. Kienle The; undefined 1978	Controlled clinical trials and medical ethics	ElsevierSign in					No
Roberts et al (2003)	Burock, S.; Meunier, F.; of Cancer, D. Lacombe European Journal; undefined 2013	How can innovative forms of clinical research contribute to deliver affordable cancer care in an evolving health care environment?	ElsevierSign in					No
Michaelis and Ratain (2006)	Burrell, Jake S.; Walker-Samuel, Simon; Baker, Lauren C. J.; Boult, Jessica K. R.; Jamin, Yann; Ryan, Anderson J.; Waterton, John C.; Halliday, Jane; Robinson, Simon P.	Evaluation of novel combined carbogen USPIO (CUSPIO) imaging biomarkers in assessing the antiangiogenic effects of cediranib (AZD2171) in rat C6 gliomas	International Journal of Cancer	131	8	1854--1862	2012	No
Lee and Feng (2005)	Burton, J.; Animal, C. Khanna Veterinary Clinics: Small; undefined 2014	The role of clinical trials in veterinary oncology	vetsmall.theclinics.comSign in					No
Tsimberidou et al (2009)	Butler, I. S.; Gilson, D. F. R.; Acta, B. J. Jean-Claude Inorganica Chimica; undefined 2014	Synthesis of new 4-methylesculetin complexes as anti-neoplastic agents and X-ray structure of dimeric bis-bipyridyl-bis-4-methylesculetinato zinc (II)	ElsevierSign in					No
Stone et al (2007)	Butowski, Nicholas; Chang, Susan	Principles of Clinical Trial Design and Response Assessment				85--102	2011	No
Gehan and Freireich (1974)	Butterworth, Kenneth R.; Mangham, Beverley A.; Walker, Stuart R.	The Application of Clinical Toxicology	CRC Critical Reviews in Toxicology	18	2	81--128	1987	No
Betensky et al (2002)	Buyse, M.; opinion in Oncology, S. Michiels Current; undefined 2013	Omics-based clinical trial designs	journals.lww.comSign in					No
Mick et al (2000)	Buyse, M.; Quinaux, E.; Hendlisz, A.; Oncol, V. Golfinopoulos J. Clin; undefined 2011	Progression-free survival ratio as end point for phase II trials in advanced solid tumors	academia.eduSign in					No
El-Maraghi and Eisenhauer (2008)	Buzyn, A.; Blay, J. Y.; \ldots, N. Hoog-Labouret Nature reviews Clinical; undefined 2016	Equal access to innovative therapies and precision cancer care	nature.comSign in					No
Liu et al (1999)	Byrd, J. C.; Peterson, B. L.; Morrison, V. A.; Blood, K. Park; undefined 2003	Randomized phase 2 study of fludarabine with concurrent versus sequential treatment with rituximab in symptomatic, untreated patients with B-cell chronic	Am Soc HematologySign in					No
Gehan and Freireich (1974)	Ca{\~{n}}edo, Luis E.; Elizondo, Guillermo	Planning the Clinical Research Protocol to Understand the Relationship Between Cell Function and Disease				477--509	1988	No
Gehan and Freireich (1974)	Cabanillas, Fernando; Rodriguez, Victorio; Freireich, Emil J.	Improvement in complete response rate, duration of response and survival with adriamycin combination chemotherapy for non-Hodgkin lymphoma: A prognostic factor comparison of two regimens	Medical and Pediatric Oncology	4	4	321--331	1978	No
Korn et al (2008)	Cagney, D. N.; Alexander, B. M.; of neuro \ldots, F. S. Hodi Journal; undefined 2016	Rapid progression of intracranial melanoma metastases controlled with combined BRAF/MEK inhibition after discontinuation of therapy: a clinical challenge	SpringerSign in					No
Ratain and Sargent (2009)	Cai, C.	Bayesian adaptive designs for early phase clinical trials					2012	No
Korn et al (2008)	Cai, H.; Cho, E. A.; Li, Y.; Sockler, J.; Parish, C. R.; Oncogene, B. H. Chong; undefined 2018	Melanoma protective antitumor immunity activated by catalytic DNA	nature.comSign in					No
Korn et al (2008)	Cai, Limin; Li, Haiyan; Chen, Cui; Cheng, Xue; Wang, Yu; Liu, Jing; Wang, Yongchen; Hao, Lijun	Role of inhibitor of growth 4 in the suppression of human melanoma cells through the Fas/FasL-mediated apoptosis pathway	International Journal of Molecular Medicine				2017	No
Betensky et al (2002)	Cairncross, G.; Wang, M.; Shaw, E.; of clinical \ldots, R. Jenkins Journal; undefined 2013	Phase III trial of chemoradiotherapy for anaplastic oligodendroglioma: long-term results of RTOG 9402	ncbi.nlm.nih.govSign in					No
Roberts et al (2003)	Calfee, John E.; DuPr{\'{e}}, Elizabeth	The Emerging Market Dynamics Of Targeted Therapeutics	Health Affairs	25	5	1302--1308	2006	No
Twardowski and Gradishar (1997)	Calvete, J. J.; pharmaceutical \ldots, C. Marcinkiewicz Current; undefined 2007	KTS and RTS-disintegrins: anti-angiogenic viper venom peptides specifically targeting the $\alpha$1$\beta$ 1 integrin	ingentaconnect.comSign in					No
Betensky et al (2002)	Calvo, Emiliano; Rowinsky, Eric K.	Clinical experience with monoclonal antibodies to epidermal growth factor receptor	Current Oncology Reports	7	2	96--103	2005	No
Korn et al (2008)	Camacho, L. H.; Antonia, S.; \ldots, J. Sosman Journal of Clinical; undefined 2009	Phase I/II trial of tremelimumab in patients with metastatic melanoma	researchgate.netSign in					No
Korn et al (2008)	Camacho, Luis H.	CTLA-4 blockade with ipilimumab: biology, safety, efficacy, and future considerations	Cancer Medicine	4	5	661--672	2015	No
Twardowski and Gradishar (1997)	Camara, F.	Complex cyclohexanes and tetrahydropyrans via oxocarbenium ion cyclizations					2007	No
Sharma et al (2012) RECIST: No…	Cambrosio, Alberto; Bourret, Pascale; Keating, Peter; Nelson, Nicole	Opening the Regulatory Black Box of Clinical Cancer Research: Transnational Expertise Networks and ‚ÄúDisruptive‚Äù Technologies	Minerva	55	2	161--185	2017	No
Eisenhauer (1998)	Cambrosio, Alberto; Keating, Peter; Mogoutov, Andrei	What's in a Pill? On the Informational Enrichment of Anti-Cancer Drugs				181--205	2013	No
Roberts et al (2003)	Cambrosio, Alberto; Keating, Peter; Mogoutov, Andrei	What's in a Pill? On the Informational Enrichment of Anti-Cancer Drugs				181--205	2013	No
Mariani and Marubini (2000)	Campana, L. G.; Clover, A. J. P.; \ldots, S. Valpione Radiology; undefined 2016	Recommendations for improving the quality of reporting clinical electrochemotherapy studies based on qualitative systematic review	degruyter.comSign in					No
Freidlin and Simon (2005)	Campbell, Jonah; King, Nicholas B.	‚ÄúUnsettling circularity‚Äù: Clinical trial enrichment and the evidentiary politics of chronic pain	BioSocieties	12	2	191--216	2017	No
Twardowski and Gradishar (1997)	Campbell, Steven C.; Reiher, Frank K.; Smith, Norman D.	Antiangiogenic Approaches to Renal Cell Carcinoma: Assays for Inhibitors and Clinical Trials				277--298		No
Estey and Thall (2003)	Campbell, V. L.	The role of the hedgehog signalling pathway in acute myeloid leukaemia					2018	No
Korn et al (2001)	Camphausen, K.; Scott, T.; Sproull, M.; cancer Research, P. J. Tofilon Clinical; undefined 2004	Enhancement of xenograft tumor radiosensitivity by the histone deacetylase inhibitor MS-275 and correlation with histone hyperacetylation	AACRSign in					No
Michaelis and Ratain (2006)	cancer Degradome, B. Fingleton The; undefined 2008	MMP inhibitor clinical trials‚Äìthe past, present, and future	SpringerSign in					No
Mick et al (2000)	cancer Research, D. H. Johnson Clinical; undefined 2006	Targeted therapies in combination with chemotherapy in non‚Äìsmall cell lung cancer	AACRSign in					No
Ratain and Eckhardt (2004)	cancer Research, D. H. Johnson Clinical; undefined 2006	Targeted therapies in combination with chemotherapy in non‚Äìsmall cell lung cancer	AACRSign in					No
Eisenhauer (1998)	cancer Research, E. K. Rowinsky Clinical; undefined 2004	Curtailing the high rate of late-stage attrition of investigational therapeutics against unprecedented targets in patients with lung and other malignancies	AACRSign in					No
Korn et al (2001)	cancer Research, L. J. Patrick-Miller Clinical; undefined 2003	Is There a Role for the Assessment of Health-related Quality of Life in the Clinical Evaluation of Novel Cytostatic Agents?: Commentary re: PM LoRusso, Improvements	AACRSign in					No
Stadler and Ratain (2000)	cancer Research, L. J. Patrick-Miller Clinical; undefined 2003	Is There a Role for the Assessment of Health-related Quality of Life in the Clinical Evaluation of Novel Cytostatic Agents?: Commentary re: PM LoRusso, Improvements	AACRSign in					No
Betensky et al (2002)	cancer Research, M. Pollak Clinical; undefined 2012	The insulin receptor/insulin-like growth factor receptor family as a therapeutic target in oncology	AACRSign in					No
Korn et al (2001)	cancer research; Treatment, K. D. Miller Breast; undefined 2002	Issues and challenges for antiangiogenic therapies	SpringerSign in					No
Van Glabbeke et al (2002)	Cancer, A. Finder; undefined 2004	Published Online: 6 Oct 2004	researchgate.netSign in					No
Sharma et al (2011)	Cancer, A. Hackshaw Practical Management of Thyroid; undefined 2018	Thyroid Cancer Trials	SpringerSign in					No
Redman and Crowley (2007)	Cancer, A. K. Ganti Lung; undefined 2007	Limited-stage small-cell lung cancer: therapeutic options	cancernetwork.comSign in					No
Mick et al (2000)	Cancer, A. K. Nowak Lung; undefined 2005	Phase II trials in mesothelioma: An increasing challenge	lungcancerjournal.infoSign in					No
Wilson et al (2015)	Cancer, C. J. Bradley; undefined 2015	Economic recovery: A measure of the quality of cancer treatment and survivorship?	Wiley Online LibrarySign in					No
Betensky et al (2002)	Cancer, D. H. Johnson Lung; undefined 2003	Gefitinib (Iressa) trials in non-small cell lung cancer	ElsevierSign in					No
Betensky et al (2002)	Cancer, D. H. Johnson Lung; undefined 2003	Targeted therapy in non-small cell lung cancer: myth or reality	ElsevierSign in					No
Korn et al (2001)	Cancer, D. H. Johnson Lung; undefined 2003	Gefitinib (Iressa) trials in non-small cell lung cancer	ElsevierSign in					No
Korn et al (2001)	Cancer, E. A. Eisenhauer International Journal of Gynecological; undefined 2005	Trial design for testing new therapies in ovarian cancer	LWWSign in					No
Stadler and Ratain (2000)	Cancer, E. A. Sausville Prostate; undefined 2016	Targeted Therapies for Cancer: Definitions and Attributes	taylorfrancis.comSign in					No
Goffin et al (2005)	Cancer, E. B. Garon Lung; undefined 2012	Issues surrounding clinical trial endpoints in solid malignancies with a focus on metastatic non-small cell lung cancer	ElsevierSign in					No
Roberts et al (2003)	Cancer, E. M. O'Reilly Pancreatic; undefined 2005	Jason A. Konner, MD	Jones {\&} Bartlett LearningSign in					No
Gehan and Freireich (1974)	Cancer, H. N. Sather; undefined 1986	The use of prognostic factors in clinical trials	Wiley Online LibrarySign in					No
Ratain and Eckhardt (2004)	Cancer, J. E. Dancey Lung; undefined 2016	Early Clinical Trial Design Issues: Patient Populations, End Points, and Barriers	taylorfrancis.comSign in					No
Michaelis and Ratain (2006)	Cancer, K. Brindle Nature Reviews; undefined 2008	New approaches for imaging tumour responses to treatment	nature.comSign in					No
Korn et al (2001)	Cancer, M. Markman Clinical Ovarian; undefined 2008	Issues in the Design of Ovarian Cancer Trials Evaluating Antineoplastic Agents Not Predicted to Cause Regression of Existing Tumor Masses	ElsevierSign in					No
Betensky et al (2002)	Cancer, M. Pollak Nature Reviews; undefined 2012	The insulin and insulin-like growth factor receptor family in neoplasia: an update	nature.comSign in					No
Korn et al (2001)	Cancer, M. Rinaldi Lung; undefined 2002	Clinical end points for the assessment of cytostatic agents	lungcancerjournal.infoSign in					No
Gehan and Freireich (1974)	Cancer, N. Breslow; undefined 1978	Perspectives on the statistician's role in cooperative clinical research	Wiley Online LibrarySign in					No
Estey and Thall (2003)	Cancer, S. I. Sherman Practical Management of Thyroid; undefined 2006	Clinical trials for thyroid carcinoma: past, present, and future	SpringerSign in					No
Gehan and Freireich (1974)	Cancer, S. K. Carter; undefined 1977	Clinical trials in cancer chemotherapy	Wiley Online LibrarySign in					No
Seruga et al (2015)	Cancer, V. Prasad Journal of the National Comprehensive; undefined 2016	How should research be funded? Difficulties with the argument for proportionality to causes of death or years of life lost	jnccn.orgSign in					No
Van Glabbeke et al (2002)	Cancer, V. A. Papadimitrakopoulou Lung; undefined 2014	Novel Clinical Trial Designs for Metastatic Lung Cancer	Wiley Online LibrarySign in					No
Ratain and Eckhardt (2004)	Cancer, W. M. Stadler Renal Cell; undefined 2008	Cytotoxic Chemotherapy for Metastatic Renal Cell Cancer	SpringerSign in					No
Rosner et al (2002)	cancers Digestifs, J. Ezenfis Les; undefined 2006	Nouveaux traitements m\'edicaux des cancers digestifs	SpringerSign in					No
Gehan and Freireich (1974)	Canner, P. L.; clinical Trials, C. R. Klimt Controlled; undefined 1983	Experimental design features	contemporaryclinicaltrials.comSign in					No
Yap et al (2010)	Cao, P.; Ponta, A.; Kim, J. A.; Of, Y. Bae British Journal; undefined 2013	Block copolymer crosslinked nanoassemblies co-entrapping acridine yellow and doxorubicin for cancer theranostics	SCIENCEDOMAIN InternationalSign in					No
Yap et al (2010)	Capelan, M.; Roda, D.; Geuna, E.; Rihawi, K.; Cancer, S. Bodla Lung; undefined 2017	Phase I clinical trials in patients with advanced non-small cell lung cancer treated within a Drug Development Unit: What have we learnt?	ElsevierSign in					No
Korn et al (2008)	Capone, E.; Lamolinara, A.; D'agostino, D.; \ldots, C. Rossi Journal of Controlled; undefined 2018	EV20-mediated delivery of cytotoxic auristatin MMAF exhibits potent therapeutic efficacy in cutaneous melanoma	ElsevierSign in					No
Korn et al (2008)	Caputo, E.	Analisi molecolare del melanoma					2012	No
Korn et al (2008)	Caputo, E.; Wang, E.; Valentino, A.; Crispi, S.; Letters, V. De Giorgi Cancer; undefined 2015	Ran signaling in melanoma: implications for the development of alternative therapeutic strategies	ElsevierSign in					No
Korn et al (2008)	Caputo, Emilia; Maiorana, Luigi; Vasta, Valeria; Pezzino, Franca M.; Sunkara, Sudhir; Wynne, Kieran; Elia, Giuliano; Marincola, Francesco M.; McCubrey, James A.; Libra, Massimo; Travali, Salvatore; Kane, Marian	Characterization of human melanoma cell lines and melanocytes by proteome analysis	Cell Cycle	10	17	2924--2936	2011	No
Twardowski and Gradishar (1997)	Carbajo, Rodrigo J.; Sanz, Libia; Mosul{\'{e}}n, Silvia; P{\'{e}}rez, Alicia; Marcinkiewicz, Cezary; Pineda-Lucena, Antonio; Calvete, Juan J.	NMR structure and dynamics of recombinant wild type and mutated jerdostatin, a selective inhibitor of integrin $\alpha$1$\beta$1	Proteins: Structure, Function, and Bioinformatics	79	8	2530--2542	2011	No
Twardowski and Gradishar (1997)	Carcinogenesis, R. S. Kerbel; undefined 2000	Tumor angiogenesis: past, present and the near future	academic.oup.comSign in					No
Gehan and Freireich (1974)	Cardiology, D. T. G. R. A. Y. Journal of Interventional; undefined 1997	The Application of Epidemiologic Methods to the Assessment of Cardiology Outcomes	Wiley Online LibrarySign in					No
Gehan and Freireich (1974)	Cardiology, D. T. Gray Progress in Pediatric; undefined 1997	Non-randomized evaluations of the outcomes of treatment of pediatric cardiovascular disease	ElsevierSign in					No
Korn et al (2001)	care in Cancer, F. Strasser Supportive; undefined 2003	Eating-related disorders in patients with advanced cancer	SpringerSign in					No
Morabito et al (2006)	Carillio, Guido; Montanino, Agnese; Costanzo, Raffaele; Sandomenico, Claudia; Piccirillo, Maria Carmela; Di Maio, Massimo; Daniele, Gennaro; Giordano, Pasqualina; Bryce, Jane; Normanno, Nicola; Rocco, Gaetano; Perrone, Francesco; Morabito, Alessandro	Cetuximab in non-small-cell lung cancer	Expert Review of Anticancer Therapy	12	2	163--175	2012	No
Ratain and Eckhardt (2004)	Carr, Brian I.; Kralian, Susan	Molecular Targeted Therapies for HCC				589--614	2009	No
Yap et al (2010)	Carrara, Letizia; Lavezzi, Silvia Maria; Borella, Elisa; De Nicolao, Giuseppe; Magni, Paolo; Poggesi, Italo	Current mathematical models for cancer drug discovery	Expert Opinion on Drug Discovery			1--15	2017	No
Mick et al (2000)	Carroll, G. Casella The Work of Raymond J.; undefined 2014	Other Work	SpringerSign in					No
Stone et al (2007)	Carroll, Kevin J.	Analysis of progression-free survival in oncology trials: some common statistical issues	Pharmaceutical Statistics	6	2	99--113	2007	No
Gan et al (2010)	Carter, Rickey E.; Shi, Qian	Statistical Evaluation of the Use of Concurrent Controls in Treatment Screening Studies	Clinical and Translational Science	6	4	323--330	2013	No
Gehan and Freireich (1974)	Carter, Stephen K.	CLINICAL TRIALS IN CANCER CHEMOTHERAPY						No
Korn et al (2008)	Carvajal, R. D.; Wong, M. K.; of \ldots, J. A. Thompson European Journal; undefined 2014	A phase 2 randomised study of ramucirumab (IMC-1121B) with or without dacarbazine in patients with metastatic melanoma	ElsevierSign in					No
Eisenhauer (1998)	Casali, P. G.; Bruzzi, P.; Bogaerts, J.; of \ldots, J. Y. Blay Annals; undefined 2014	Rare Cancers Europe (RCE) methodological recommendations for clinical studies in rare cancers: a European consensus position paper	academic.oup.comSign in					No
Mick et al (2000)	Casali, P. G.; Zalcberg, J.; Cesne, A. Le; Reichardt, P.	Ten-Year Progression-Free and Overall Survival in Patients With Unresectable or Metastatic GI Stromal Tumors: Long-Term Analysis of the European Organisation for					2017	No
Taylor et al (2006)	Cascinu, S.; Berardi, R.; Labianca, R.; lancet Oncology, S. Siena The; undefined 2008	Cetuximab plus gemcitabine and cisplatin compared with gemcitabine and cisplatin alone in patients with advanced pancreatic cancer: a randomised, multicentre	ElsevierSign in					No
Mick et al (2000)	Casella, George	Other Work				509--560	2014	No
Roberts et al (2003)	Casey, Martin F.; Mechanick, Jeffrey I.	Anti-Obesity Agents and the US Food and Drug Administration	Current Obesity Reports	3	3	361--367	2014	No
Ratain and Eckhardt (2004)	Castellano, T.; Moore, K. N.; Therapeutics, L. L. Holman Clinical; undefined 2018	An overview of immune checkpoint inhibitors in gynecologic cancers	ElsevierSign in					No
Betensky et al (2002)	Castro, C. M.; Ghazani, A. A.; Chung, J.; Shao, H.; Chip, D. Issadore Lab on a; undefined 2014	Miniaturized nuclear magnetic resonance platform for detection and profiling of circulating tumor cells	pubs.rsc.orgSign in					No
Yap et al (2010)	Castro, D. G. De; Clarke, P. A.; \ldots, B. Al‚ÄêLazikani Clinical; undefined 2013	Personalized cancer medicine: molecular diagnostics, predictive biomarkers, and drug resistance	Wiley Online LibrarySign in					No
Ratain and Eckhardt (2004)	Castro, J. De; Cobo, M.; Isla, D.; \ldots, J. Puente Clinical; undefined 2015	Recommendations for radiological diagnosis and assessment of treatment response in lung cancer: a national consensus statement by the Spanish Society of	SpringerSign in					No
Betensky et al (2002)	Castro, Michael	The Simpleton's Error in Drug Development	Journal of Clinical Oncology	20	23	4606--4607	2002	No
Adjei et al (2009)	Cata, J. P.; Anaesthesiology, A. Kurz Best Practice \& Research Clinical; undefined 2013	Challenges in research related to perioperative cancer care and cancer outcomes	ElsevierSign in					No
Roberts et al (2003)	Catassi, A.; Cesario, A.; \ldots, P. Granone Current Respiratory; undefined 2007	Role of Tyrosine Kinase Inhibitor Molecules in Non Small Cell Lung Cancer: From Benchside to Bedside	ingentaconnect.comSign in					No
Ratain (2005)	Catenacci, D. V. T.; Tebbutt, N. C.; Davidenko, I.; \ldots, A. M. Murad The Lancet; undefined 2017	Rilotumumab plus epirubicin, cisplatin, and capecitabine as first-line therapy in advanced MET-positive gastric or gastro-oesophageal junction cancer	ElsevierSign in					No
Bajorin (2004)	Catto, J. W. F.	More nomograms or better evidence of efficacy: what do we need in urologic oncology?					2008	No
Yap et al (2010)	Caturla, J. T.	Aportaci\'on de los estudios farmacodin\'amicos en el desarrollo de tratamientos dirigidos contra dianas moleculares de cascadas de se\~nalizaci\'on proliferativas					2012	No
Rosner et al (2002)	Cavalli, F.; Kaye, S. B.; \ldots, H. H. Hansen Textbook of Medical; undefined 2009	RISK/BENEFIT RATIO	taylorfrancis.comSign in					No
Zia et al (2005)	Cavanna, L.; Artioli, F.; journal of \ldots, C. Codignola American; undefined 2006	Oxaliplatin in combination with 5-fluorouracil (5-FU) and leucovorin (LV) in patients with metastatic gastric cancer (MGC)	journals.lww.comSign in					No
Renfro and Sargent (2017)	Cecchini, M.; Rubin, E. H.; Blumenthal, G. M.; \ldots, K. Ayalew Clinical Cancer; undefined 2019	Challenges with Novel Clinical Trial Designs: Master Protocols	AACRSign in					No
Yap et al (2010)	Celli, J. P.; Rizvi, I.; Blanden, A. R.; Massodi, I.; Reports, M. D. Glidden Scientific; undefined 2014	An imaging-based platform for high-content, quantitative evaluation of therapeutic response in 3D tumour models	nature.comSign in					No
Yap et al (2010)	Cerbinskaite, A.; Mukhopadhyay, A.; treatment \ldots, E. R. Plummer Cancer; undefined 2012	Defective homologous recombination in human cancers	ElsevierSign in					No
Mick et al (2000)	Ceresoli, G. L.; Chiti, A.; Zucali, P. A.; \ldots, M. Rodari Journal of Clinical; undefined 2006	Early Response Evaluation in Malignant Pleural Mesothelioma by Positron Emission Tomography With Fluorodeoxyglucose	ascopubs.orgSign in					No
Mick et al (2000)	Ceresoli, G. L.; Chiti, A.; Zucali, P. A.; treatment \ldots, F. Cappuzzo Cancer; undefined 2007	Assessment of tumor response in malignant pleural mesothelioma	ElsevierSign in					No
Mick et al (2000)	Ceresoli, Giovanni L.; Chiti, Arturo; Zucali, Paolo A.; Rodari, Marcello; Lutman, Romano F.; Salamina, Silvia; Incarbone, Matteo; Alloisio, Marco; Santoro, Armando	Early Response Evaluation in Malignant Pleural Mesothelioma by Positron Emission Tomography With [ \textlesssup\textgreater18\textless/sup\textgreater F]Fluorodeoxyglucose	Journal of Clinical Oncology	24	28	4587--4593	2006	No
Mariani and Marubini (1996)	Cesana, B. M.; Reina, G.; Marubini, E.	Sample Size for Testing a Proportion in Clinical Trials	The American Statistician	55	4	288--292	2001	No
Eisenhauer (1998)	Cesano, A.; Lane, S. R.; journal of Oncology, G. A. Ross \ldots; undefined 2000	Stabilization of disease as an indicator of clinical benefit associated with chemotherapy in non-small cell lung cancer patients.	spandidos-publications.comSign in					No
Roberts et al (2003)	Cesario, A.; Trombino, S.; Agents, D. Galetta \ldots Anti-Cancer; undefined 2004	Non-small cell lung cancer: from cytotoxic systemic chemotherapy to molecularly targeted therapy	ingentaconnect.comSign in					No
Booth et al (2008)	Cesne, A. Le; Glabbeke, M. Van; \ldots, J. Verweij Journal of Clinical; undefined 2009	Absence of progression as assessed by response evaluation criteria in solid tumors predicts survival in advanced GI stromal tumors treated with imatinib	ncbi.nlm.nih.govSign in					No
Goffin et al (2005)	Ceyssens, S.; Stroobants, S.	PET and PET-CT in Soft Tissue Sarcoma				59--69	2017	No
Goffin et al (2005)	Ceyssens, Sarah; Stroobants, Sigrid	Sarcoma				191--203	2011	No
Mandrekar and Sargent (2010)	Ch{\'{e}}reau, E.; Uzan, C.; Boutmy-Deslandes, E.; One, S. Zohar PloS; undefined 2016	Evaluation of the effects of Pasireotide LAR administration on lymphocele prevention after axillary node dissection for breast cancer: results of a randomized	journals.plos.orgSign in					No
Mandrekar and Sargent (2010)	Ch{\'{e}}reau, Elisabeth; Uzan, Catherine; Boutmy-Deslandes, Emmanuelle; Zohar, Sarah; B{\'{e}}zu, Corinne; Mazouni, Chafika; Garbay, Jean-R{\'{e}}mi; Dara{\{i}}	Emile; Rouzier	Roman"	Evaluation of the Effects of Pasireotide LAR Administration on Lymphocele Prevention after Axillary Node Dissection for Breast Cancer: Results of a Randomized Non-Comparative Phase 2 Study	PLOS ONE	6	jun	No
El-Maraghi and Eisenhauer (2008)	Chabot, Pierre; Hsia, Te-Chun; Ryu, Jeong-Seon; Gorbunova, Vera; Belda-Iniesta, Cristobal; Ball, David; Kio, Ebenezer; Mehta, Minesh; Papp, Katherine; Qin, Qin; Qian, Jane; Holen, Kyle D.; Giranda, Vince; Suh, John H.	Veliparib in combination with whole-brain radiation therapy for patients with brain metastases from non-small cell lung cancer: results of a randomized, global, placebo-controlled study	Journal of Neuro-Oncology	131	1	105--115	2017	No
Saad et al (2017)	Chae, Y. K.; Pan, A. P.; Davis, A. A.; cancer \ldots, S. P. Patel Molecular; undefined 2017	Path toward precision oncology: review of targeted therapy studies and tools to aid in defining ‚ÄúActionability‚Äù of a molecular lesion and patient management support	AACRSign in					No
Korn et al (2008)	Chakravarti, N.; Ivan, D.; Trinh, V. A.; \ldots, I. C. Glitza Melanoma; undefined 2017	High cytotoxic T-lymphocyte-associated antigen 4 and phospho-Akt expression in tumor samples predicts poor clinical outcomes in ipilimumab-treated melanoma	ingentaconnect.comSign in					No
Gehan and Freireich (1974)	Chaloner, Kathryn; Rhame, Frank S.	Quantifying and documenting prior beliefs in clinical trials	Statistics in Medicine	20	4	581--600	2001	No
Cannistra (2009)	Chan, J. A.; Stuart, K.; Earle, C. C.; \ldots, J. W. Clark Journal of Clinical; undefined 2012	Prospective study of bevacizumab plus temozolomide in patients with advanced neuroendocrine tumors	ncbi.nlm.nih.govSign in					No
Roberts et al (2003)	Chan, J. K.; Kiet, T. K.; Monk, B. J.; Young-Lin, N.; \ldots, K. Blansit The; undefined 2014	Applications for oncologic drugs: a descriptive analysis of the oncologic drugs advisory committee reviews	AlphaMed PressSign in					No
Korn et al (2001)	Chanan-Khan, A.; Miller, K. C.; \ldots, L. Musial Journal of Clinical; undefined 2006	Clinical efficacy of lenalidomide in patients with relapsed or refractory chronic lymphocytic leukemia: results of a phase II study	researchgate.netSign in					No
Ratain and Eckhardt (2004)	Chang, Albert J.; Sohn, Rebecca; Lu, Zhi Hong; Arbeit, Jeffrey M.; Lapi, Suzanne E.	Detection of Rapalog-Mediated Therapeutic Response in Renal Cancer Xenografts Using 64Cu-bevacizumab ImmunoPET	PLoS ONE	8	3	e58949	2013	No
Stewart and Kurzrock (2013)	Chang, D. K.; Grimmond, S. M.; \ldots, T. R. J. Evans Nature Reviews; undefined 2014	Mining the genomes of exceptional responders	nature.comSign in					No
Booth et al (2008)	Chang, S. M.; Lamborn, K. R.; Kuhn, J. G.; \ldots, W. K. A. Yung Neuro; undefined 2008	Neurooncology clinical trial design for targeted therapies: lessons learned from the North American Brain Tumor Consortium	academic.oup.comSign in					No
Mariani and Marubini (2000)	Chang, S. M.; Reynolds, S. L.; Butowski, N.; Lamborn, K. R.	GNOSIS: Guidelines for neuro-oncology: Standards for investigational studies‚Äîreporting of phase 1 and phase 2 clinical trials					2005	No
Ratain and Eckhardt (2004)	Chapin, Brian F.; Delacroix, Scott E.; Wood, Christopher G.	Renal Cell Carcinoma: What the Surgeon and Treating Physician Need to Know	American Journal of Roentgenology	196	6	1255--1262	2011	No
Korn et al (2008)	Chapman, P. B.; Hauschild, A.; Educ, V. K. Sondak Am Soc Clin Oncol; undefined 2014	Frontline approach to metastatic BRAF-mutant melanoma diagnosis, molecular evaluation, and treatment choice	groupgem.esSign in					No
Gehan and Freireich (1974)	Chappell, R.	Statistical Methods in Clinical Trials Pre-conference course for the 1998 Asian Clinical Trials Conference 2.2. 2 Confirmatory and Exploratory Research	biostat.wisc.eduSign in					No
Yap et al (2010)	Chargari, C.; Soria, J. C.; of Oncology, E. Deutsch Annals; undefined 2012	Controversies and challenges regarding the impact of radiation therapy on survival	academic.oup.comSign in					No
Sharma et al (2012) RECIST: No…	Chatterjee, M. S.; \ldots, J. Elassaiss‚ÄêSchaap C. P. T.; undefined 2017	Population pharmacokinetic/pharmacodynamic modeling of tumor size dynamics in pembrolizumab‚Äêtreated advanced melanoma	Wiley Online LibrarySign in					No
Sharma et al (2012) RECIST: No…	Chau, I.; Fuchs, C. S.; Ohtsu, A.; Barzi, A.; of \ldots, A. M. Liepa European Journal; undefined 2019	Association of quality of life with disease characteristics and treatment outcomes in patients with advanced gastric cancer: Exploratory analysis of RAINBOW	ElsevierSign in					No
Korn et al (2001)	Chau, I.; Rigg, A.; reviews in Oncology/hematology, D. Cunningham Critical; undefined 2003	Matrix metalloproteinase inhibitors‚Äîan emphasis on gastrointestinal malignancies	ElsevierSign in					No
Ratain (2010)	Chau, N. G.; Hotte, S. J.; Chen, E. X.; of \ldots, S. F. Chin Annals; undefined 2011	A phase II study of sunitinib in recurrent and/or metastatic adenoid cystic carcinoma (ACC) of the salivary glands: current progress and challenges in evaluating	academic.oup.comSign in					No
Michaelis and Ratain (2006)	Chawla, S. P.; Staddon, A. P.; Baker, L. H.; clin Oncol, S. M. Schuetze J.; undefined 2012	Phase II study of the mammalian target of rapamycin inhibitor ridaforolimus in patients with advanced bone and soft tissue sarcomas	academia.eduSign in					No
Ratain and Eckhardt (2004)	Chediak, A. El; Shamseddine, A.; Bodgi, L.; Oncology, J. P. Obeid Medical; undefined 2017	Optimizing tumor immune response through combination of radiation and immunotherapy	SpringerSign in					No
Ratain and Eckhardt (2004)	Chekmenev, E. Y.	Screening and Monitoring Response to Treatment Using Subsecond Molecular Imaging and Hyperpolarized Contrast Agents					2013	No
Tsimberidou et al (2009)	Chemistry, S. Ghosh Bioorganic; undefined 2019	Cisplatin: The First Metal Based Anticancer Drug	ElsevierSign in					No
Rubinstein et al (2005)	Chen, Cong; Beckman, Robert A.	Optimal Cost-Effective Go-No Go Decisions in Late-Stage Oncology Drug Development	Statistics in Biopharmaceutical Research	1	2	159--169	2009	No
Estey and Thall (2003)	Chen, Cong; Beckman, Robert A.; Sun, Linda Z.	Optimal Cost-Effective Go‚ÄìNo Go Decisions in Clinical Development				91--113	2014	No
Estey and Thall (2003)	Chen, Cong; Beckman‚àó, Robert A.	Optimal Cost-Effective Designs of Phase II Proof of Concept Trials and Associated Go‚ÄìNo Go Decisions	Journal of Biopharmaceutical Statistics	19	3	424--436	2009	No
Roberts et al (2003)	Chen, E. X.; pharmaceutical Design, L. L. Siu Current; undefined 2005	Development of molecular targeted anticancer agents: successes, failures and future directions	ingentaconnect.comSign in					No
Renfro and Sargent (2017)	Chen, H. Z.; Bonneville, R.; in cancer Biology, S. Roychowdhury Seminars; undefined 2018	Implementing precision cancer medicine in the genomic era	ElsevierSign in					No
Stone et al (2007)	Chen, J.; Heyse, J.; Lai, T. L.	Medical Product Safety Evaluation: Biological Models and Statistical Methods					2018	No
Korn et al (2008)	Chen, Junchen; Peng, Cong; Lei, Li; Zhang, Jianglin; Zeng, Weiqi; Chen, Xiang	Nuclear envelope-distributed CD147 interacts with and inhibits the transcriptional function of RING1 and promotes melanoma cell motility	PLOS ONE	12	8	e0183689	2017	No
Roberts et al (2003)	Chen, X.	Models to select chemotherapy, endocrine therapy or biologic agent to advance to phase III trials for advanced breast cancer					2015	No
Wieand (2005)	Chen, Y. P.; Liu, X.; Lv, J. W.; Li, W. F.; Zhang, Y.; of \ldots, Y. Guo European Journal; undefined 2016	Publication status of contemporary oncology randomised controlled trials worldwide	ElsevierSign in					No
Freidlin and Simon (2005)	Chen, Yu-Chuan; Chen, James J.	Ensemble survival trees for identifying subpopulations in personalized medicine	Biometrical Journal	58	5	1151--1163	2016	No
Rubinstein et al (2009)	Chen, Z.; Zhao, Y.; Cui, Y.; Kowalski, J.	Methodology and Application of Adaptive and Sequential Approaches					2012	No
Gan et al (2010)	Cherny, N. I.; Sullivan, R.; Dafni, U.; \ldots, J. M. Kerst E. S. M. O.; undefined 2016	ESMO-Magnitude of Clinical Benefit Scale V. 1.0 questions and answers	esmoopen.bmj.comSign in					No
Gan et al (2010)	Cherny, N. I.; Sullivan, R.; Dafni, U.; of \ldots, J. M. Kerst Annals; undefined 2015	A standardised, generic, validated approach to stratify the magnitude of clinical benefit that can be anticipated from anti-cancer therapies: the European Society for	academic.oup.comSign in					No
Rosner et al (2002)	Chevreau, Christine; Le Cesne, Axel; Ray-Coquard, Isabelle; Italiano, Antoine; Cioffi, Angela; Isambert, Nicolas; Robin, Yves Marie; Fournier, Charles; Clisant, St{\'{e}}phanie; Chaigneau, Loic; Bay, Jacques-Olivier; Bompas, Emmanuelle; Gauthier, Eric; Blay, Jean Y.; Penel, Nicolas	Sorafenib in patients with progressive epithelioid hemangioendothelioma	Cancer	119	14	2639--2644	2013	No
Korn et al (2001)	Chevret, Sylvie	Phase I Trials including Phase I Cancer Trials					2014	No
Rubinstein et al (2009)	Chiappori, A.; Bepler, G.; Barlesi, F.; \ldots, J. C. Soria Journal of Thoracic; undefined 2010	Phase II, double-blinded, randomized study of enzastaurin plus pemetrexed as second-line therapy in patients with advanced non-small cell lung cancer	ElsevierSign in					No
Korn et al (2008)	Chiarion Sileni, Vanna; Pigozzo, Jacopo; Ascierto, Paolo Antonio; Grimaldi, Antonio Maria; Maio, Michele; Di Guardo, Lorenza; Marchetti, Paolo; de Rosa, Francesco; Nuzzo, Carmen; Testori, Alessandro; Cocorocchio, Emilia; Bernengo, Maria Grazia; Guida, Michele; Marconcini, Riccardo; Merelli, Barbara; Parmiani, Giorgio; Rinaldi, Gaetana; Aglietta, Massimo; Grosso, Marco; Queirolo, Paola	Efficacy and safety of ipilimumab in elderly patients with pretreated advanced melanoma treated at Italian centres through the expanded access programme	Journal of Experimental {\&} Clinical Cancer Research	33	1	30	2014	No
Korn et al (2008)	Chiarion-Sileni, V.; Pigozzo, J.; journal of \ldots, P. A. Ascierto British; undefined 2014	Ipilimumab retreatment in patients with pretreated advanced melanoma: the expanded access programme in Italy	nature.comSign in					No
Korn et al (2008)	CHIN-YEE, B. E. N. J. A. M. I. N.; SUBRAMANIAN, S. V.; VERMA, A. M. O. L. A.; LAUPACIS, A. N. D. R. E. A. S.; RAZAK, F. A. H. A. D.	Emerging Trends in Clinical Research With Implications for Population Health and Health Policy	The Milbank Quarterly	96	2	369--401	2018	No
Stewart and Kurzrock (2013)	Chin-Yee, Benjamin H.	Underdetermination in evidence-based medicine	Journal of Evaluation in Clinical Practice	20	6	921--927	2014	No
Korn et al (2001)	Chiorean, E. Gabriela; Sweeney, Christopher; Youssoufian, Hagop; Qin, Amy; Dontabhaktuni, Aruna; Loizos, Nick; Nippgen, Johannes; Amato, Robert	A phase I study of olaratumab, an anti-platelet-derived growth factor receptor alpha (PDGFR$\alpha$) monoclonal antibody, in patients with advanced solid tumors	Cancer Chemotherapy and Pharmacology	73	3	595--604	2014	No
Seymour et al (2010)	Chism, D. D.; Woods, M. E.; Oncologist, M. I. Milowsky The; undefined 2013	Neoadjuvant paradigm for accelerated drug development: an ideal model in bladder cancer	AlphaMed PressSign in					No
Korn et al (2001)	Chiuzan, Cody; Shtaynberger, Jonathan; Manji, Gulam A.; Duong, Jimmy K.; Schwartz, Gary K.; Ivanova, Anastasia; Lee, Shing M.	Dose-finding designs for trials of molecularly targeted agents and immunotherapies	Journal of Biopharmaceutical Statistics	27	3	477--494	2017	No
Freidlin and Simon (2005)	Cho, Daniel; McDermott, David; Atkins, Michael	Designing clinical trials for kidney cancer based on newly developed prognostic and predictive tools	Current Urology Reports	7	1	8--15	2006	No
Sharma et al (2011)	Cho, Doah; Roncolato, Felicia T.; Man, Johnathan; Simes, John; Lord, Sarah J.; Links, Matthew J.; Lee, Chee Khoon	Clinical Equipoise for Trials of Novel Biologic Therapies, Therapeutic Success Rates, and Predictors of Success: A Meta-Analysis	JCO Precision Oncology		1	1--12	2017	No
Michaelis and Ratain (2006)	Choi, Jinhyun; Kim, Jun Won; Jeon, Tae Joo; Lee, Ik Jae	The 18F-FDG PET/CT response to radiotherapy for patients with spinal metastasis correlated with the clinical outcomes	PLOS ONE	13	9	e0204918	2018	No
Goffin et al (2005)	Choi, S. J.; Kim, S. Y.; Kim, S. J.; Lee, J. S.; medicine; \ldots, S. J. Lee Nuclear; undefined 2009	Reproducibility of the kinetic analysis of 3‚Ä≤-deoxy-3‚Ä≤- fluorothymidine positron emission tomography in mouse tumor models	ElsevierSign in					No
Rosner et al (2002)	Choong, N. W.; reviews in Oncology/hematology, E. E. W. Cohen Critical; undefined 2006	Epidermal growth factor receptor directed therapy in head and neck cancer	ElsevierSign in					No
Korn et al (2008)	Chopra, Neha; Nathan, Paul D.	Trametinib in metastatic melanoma	Expert Review of Anticancer Therapy	15	7	749--760	2015	No
Rubinstein et al (2005)	Chouaid, Christos; Nathan, Faith; Pemberton, Kristine; Morris, Thomas	A phase II, randomized, multicenter study to assess the efficacy, safety, and tolerability of zibotentan (ZD4054) in combination with pemetrexed in patients with advanced non-small cell lung cancer	Cancer Chemotherapy and Pharmacology	67	5	1203--1208	2011	No
Ratain and Eckhardt (2004)	Choudhary, S.; Sudarshan, S.; \ldots, P. L. Choyke Seminars in Ultrasound; undefined 2009	Renal cell carcinoma: recent advances in genetics and imaging	ElsevierSign in					No
Michaelis and Ratain (2006)	Choudhury, Noura	Patient Selection and Monitoring for Immunotherapies: Challenges for Immune Checkpoint Antibody and Cell Therapies				85--101	2015	No
Liu et al (1999)	Choueiri, Toni K.; Halabi, Susan; Morris, Michael J.; George, Daniel	Reply to B. Rini et al and S. Buti et al	Journal of Clinical Oncology	35	16	1859--1860	2017	No
Mariani and Marubini (1996)	Chow, S. C.; Liu, J.	Design and analysis of clinical trials: concepts and methodologies					2008	No
Korn et al (2008)	Christ, S. M.; Mahadevan, A.; neurology \ldots, S. R. Floyd Surgical; undefined 2015	Stereotactic radiosurgery for brain metastases from malignant melanoma	ncbi.nlm.nih.govSign in					No
Gan et al (2010)	Christensen, J. R.; Ratzer, R.; B{\{o}}rnsen	L.; Neurology	M. Lyksborg; undefined 2014"	Natalizumab in progressive MS: results of an open-label, phase 2A, proof-of-concept trial	AAN EnterprisesSign in			No
Renfro and Sargent (2017)	Chu, Yiyi; Yuan, Ying	A Bayesian basket trial design using a calibrated Bayesian hierarchical model	Clinical Trials	15	2	149--158	2018	No
Rosner et al (2002)	Chuang-Stein, Christy; Follman, Dean; Chappell, Rick	University of Pennsylvania 6th annual conference on statistical issues in clinical trials: Dynamic treatment regimes (afternoon session)	Clinical Trials: Journal of the Society for Clinical Trials	11	4	457--466	2014	No
Liu et al (1999)	Chuang-Stein, Christy; Kirby, Simon; French, Jonathan; Kowalski, Ken; Marshall, Scott; Smith, Mike K.; Bycott, Paul; Beltangady, Mohan	A Quantitative Approach for Making Go/No-Go Decisions in Drug Development	Drug Information Journal	45	2	187--202	2011	No
Ratain and Eckhardt (2004)	Chura, J. C.; Iseghem, K. Van; Jr, L. S. Downs; \ldots, L. F. Carson Gynecologic; undefined 2007	Bevacizumab plus cyclophosphamide in heavily pretreated patients with recurrent ovarian cancer	ElsevierSign in					No
Morabito et al (2006)	Ciccarese, Mariangela; Lorusso, Vito	How Should We Prescribe Lapatinib to Our Patients: Once Daily or Twice Daily, and at What Dose?	Journal of Clinical Oncology	27	2	314--315	2009	No
Stadler and Ratain (2000)	Cilla, A.; Attanzio, A.; Barber{\'{a}}, R.; journal of functional \ldots, L. Tesoriere; undefined 2015	Anti-proliferative effect of main dietary phytosterols and $\beta$-cryptoxanthin alone or combined in human colon cancer Caco-2 cells through cytosolic Ca+ 2‚Äìand oxidative	ElsevierSign in					No
Stadler and Ratain (2000)	Cilla, A.; Lagarda, M. J.; Barber{\'{a}}, R.; Hospitalaria, F. Romero Nutricion; undefined 2010	Polyphenolic profile and antiproliferative activity of bioaccessible fractions of zinc-fortified fruit beverages in human colon cancer cell lines	redalyc.orgSign in					No
Stadler and Ratain (2000)	Cilla, A.; Lagarda, M.; Barber{\'{a}}, R.; Hospitalaria, F. Romero Nutrici{\'{o}}n; undefined 2010	Perfil polifen\'olico y actividad antiproliferativa de las fracciones bioaccesibles de bebidas a base de zumo de frutas suplementadas con cinc en l\'ineas	SciELO EspanaSign in					No
Ratain and Eckhardt (2004)	Cirkel, G. A.	Strategies to overcome antineoplastic drug resistance					2016	No
Ratain and Eckhardt (2004)	Cirkel, G. A.; Weeber, F.; of \ldots, S. Bins Annals; undefined 2016	The time to progression ratio: a new individualized volumetric parameter for the early detection of clinical benefit of targeted therapies	academic.oup.comSign in					No
Yap et al (2010)	CITOT{\'{O}}XICO, D. E. Q. D. O. P. O. T. E. N. C. I. A. L.	GABRIELLA CUNHA VIEIRA	repositorio.ufc.brSign in					No
Rosner et al (2002)	Clamp, A. R.; of Cancer, G. C. Jayson British Journal; undefined 2005	The clinical potential of antiangiogenic fragments of extracellular matrix proteins	nature.comSign in					No
Ratain et al (2008)	Claret, Laurent; Lu, Jian-Feng; Sun, Yu-Nien; Bruno, Ren{\'{e}}	Development of a modeling framework to simulate efficacy endpoints for motesanib in patients with thyroid cancer	Cancer Chemotherapy and Pharmacology	66	6	1141--1149	2010	No
Wieand (2005)	Clark, David A.	ORIGINAL ARTICLE: Cell-Surface CD200 May Predict Efficacy of Paternal Mononuclear Leukocyte Immunotherapy in Treatment of Human Recurrent Pregnancy Loss	American Journal of Reproductive Immunology	61	1	75--84	2008	No
Booth et al (2008)	Clark, Gary M.; McShane, Lisa M.	Biostatistical Considerations in Development of Biomarker-Based Tests to Guide Treatment Decisions	Statistics in Biopharmaceutical Research	3	4	549--560	2011	No
Korn et al (2008)	Clark, Joseph I.; Moon, James; Hutchins, Laura F.; Sosman, Jeffrey A.; Kast, W. Martin; Da Silva, Diane M.; Liu, P. Y.; Thompson, John A.; Flaherty, Lawrence E.; Sondak, Vernon K.	Phase 2 trial of combination thalidomide plus temozolomide in patients with metastatic malignant melanoma: Southwest Oncology Group S0508	Cancer	116	2	424--431	2010	No
Rosner et al (2002)	Clark, P. E.; Cancer, M. S. Cookson; undefined 2008	The von Hippel‚ÄêLindau gene: Turning discovery into therapy	Wiley Online LibrarySign in					No
Korn et al (2001)	Clark, P. E.; Hall, M. C.; Miller, A.; Ridenhour, K. P.; Urology, D. Stindt; undefined 2004	Phase II trial of combination interferon-alpha and thalidomide as first-line therapy in metastatic renal cell carcinoma	ElsevierSign in					No
Gehan and Freireich (1974)	Clark, Pamela I.; Leaverton, Paul E.	Scientific and Ethical Issues in the use of Placebo Controls in Clinical Trials	Annual Review of Public Health	15	1	19--38	1994	No
Rosner et al (2002)	Clark, Peter E.	Molecular Biology for Urologists				161--174	2011	No
Rosner et al (2002)	Clark, Peter E.; Cookson, Michael S.	The von Hippel-Lindau gene	Cancer	113	S7	1768--1778	2008	No
Michaelis and Ratain (2006)	Clarke, G.; Johnston, S.; Corrie, P.; Kuhn, I.; Barclay, S.	Withdrawal of anticancer therapy in advanced disease: a systematic literature review	BMC Cancer	15	1	892	2015	No
Wilson et al (2015)	Clarke, J. M.; Wang, X.; lung cancer Research, N. E. Ready Translational; undefined 2015	Surrogate clinical endpoints to predict overall survival in non-small cell lung cancer trials‚Äîare we in a new era?	ncbi.nlm.nih.govSign in					No
Wilson et al (2015)	Clarke, Jeffrey M.; George, Daniel J.; Lisi, Stacey; Salama, April K. S.	Immune Checkpoint Blockade: The New Frontier in Cancer Treatment	Targeted Oncology	13	1	1--20	2018	No
Yap et al (2010)	Clarke, Paul A.; Workman, Paul	Phosphatidylinositide-3-Kinase Inhibitors: Addressing Questions of Isoform Selectivity and Pharmacodynamic/Predictive Biomarkers in Early Clinical Trials	Journal of Clinical Oncology	30	3	331--333	2012	No
Eisenhauer (1998)	Classen, S.; Muth, C.; \ldots, S. Debey-Pascher Pharmacogenetics; undefined 2010	Application of T cell-based transcriptomics to identify three candidate biomarkers for monitoring anti-TGF$\beta$R therapy	journals.lww.comSign in					No
Eisenhauer (1998)	Classen, Sabine; Staratschek-Jox, Andrea; Schultze, Joachim L.	Use of genome-wide high-throughput technologies in biomarker development	Biomarkers in Medicine	2	5	509--524	2008	No
Gehan and Freireich (1974)	clinical Pharmacy, S. A. Edlavitch Drug intelligence \&; undefined 1988	Postmarketing surveillance methodologies	journals.sagepub.comSign in					No
Gehan and Freireich (1974)	clinical Trials, A. B. Cantor Controlled; undefined 1991	Power estimation for rank tests using censored data: conditional and unconditional	ElsevierSign in					No
Wilson et al (2015)	clinical Trials, D. B. Resnik Contemporary; undefined 2015	Some reflections on evaluating institutional review board effectiveness	ElsevierSign in					No
Roberts et al (2003)	Clinical, C. D. Gimmi Appropriate Dose Selection‚ÄîHow to Optimize; undefined 2007	Current stumbling blocks in oncology drug development	SpringerSign in					No
Ratain (2005)	Clinics, L. Kostakoglu P. E. T.; undefined 2008	Variables Involved in Measuring Cancer Response to Treatment	ElsevierSign in					No
Michaelis and Ratain (2006)	Cloughesy, Tim F.; Yoshimoto, Koji; Nghiemphu, Phioanh; Brown, Kevin; Dang, Julie; Zhu, Shaojun; Hsueh, Teli; Chen, Yinan; Wang, Wei; Youngkin, David; Liau, Linda; Martin, Neil; Becker, Don; Bergsneider, Marvin; Lai, Albert; Green, Richard; Oglesby, Tom; Koleto, Michael; Trent, Jeff; Horvath, Steve; Mischel, Paul S.; Mellinghoff, Ingo K.; Sawyers, Charles L.	Antitumor Activity of Rapamycin in a Phase I Trial for Patients with Recurrent PTEN-Deficient Glioblastoma	PLoS Medicine	5	1	e8	2008	No
Gehan and Freireich (1974)	Cnaan, Ram A.	Applying Clinical Trials in Social Work Practice	Research on Social Work Practice	1	2	139--161	1991	No
Ratain and Eckhardt (2004)	Cobben, David C. P.; de Boer, Hans C. J.; Tijssen, Rob H.; Rutten, Emma G. G. M.; van Vulpen, Marco; Peerlings, Jurgen; Troost, Esther G. C.; Hoffmann, Aswin L.; van Lier, Astrid L. H. M. W.	Emerging Role of MRI for Radiation Treatment Planning in Lung Cancer	Technology in Cancer Research {\&} Treatment	15	6	NP47--NP60	2016	No
Korn et al (2008)	Codesido, M. B.; Brunetto, A. T.; Frentzas, S.; Oncology, V. M. Garcia; undefined 2011	Outcomes of patients with metastatic melanoma treated with molecularly targeted agents in phase I clinical trials	karger.comSign in					No
Mick et al (2000)	Cofield, S. S.; Therapy, G. R. Cutter; undefined 2008	Novel designs for clinical trials in multiple sclerosis: another excursion to Sirenum scopuli?	go.galegroup.comSign in					No
Maitland et al (2010)	Cognetti, F.; Bagnato, A.; Colombo, N.; \ldots, A. Savarese Gynecologic; undefined 2013	A Phase II, randomized, double-blind study of zibotentan (ZD4054) in combination with carboplatin/paclitaxel versus placebo in combination with carboplatin	ElsevierSign in					No
Adjei et al (2009)	Cohen, A. L.; Soldi, R.; systems \ldots, H. Zhang Molecular; undefined 2011	A pharmacogenomic method for individualized prediction of drug sensitivity	msb.embopress.orgSign in					No
Gehan and Freireich (1974)	Cohen, A. S.; Rubinow, A.; Anderson, J. J.; journal of \ldots, M. Skinner The American; undefined 1987	Survival of patients with primary (AL) amyloidosis: colchicine-treated cases from 1976 to 1983 compared with cases seen in previous years (1961 to 1973)	ElsevierSign in					No
Gehan and Freireich (1974)	Cohen, Alan S.; Rubinow, Alan; Kayne, Herbert; Libbey, Caryn; Skinner, Martha; Mason, John	The Life Span of Patients with Primary (AL) Amyloidosis and the Effect of Colchicine Treatment				559--565	1986	No
Booth et al (2008)	Cohen, Robert L.	Adjuvant Trials of Targeted Agents: The Newest Battleground in the War on Cancer				217--232	2010	No
Mariani and Marubini (2000)	Cohn, E. Gross; Jia, H.; nursing Research, E. Larson Clinical; undefined 2009	Evaluation of statistical approaches in quantitative nursing research	journals.sagepub.comSign in					No
Korn et al (2008)	Coit, D. G.; Cancer, A. J. Olszanski Journal of the National Comprehensive; undefined 2013	Progress in the Management of Melanoma in 2013	jnccn.orgSign in					No
Stone et al (2007)	Colin, P.; Delattre, M.; Minini, P.; Micallef, S.	An Escalation for Bivariate Binary Endpoints Controlling the Risk of Overtoxicity (EBE-CRO): Managing Efficacy and Toxicity in Early Oncology Clinical Trials	Journal of Biopharmaceutical Statistics	27	6	1054--1072	2017	No
Ratain (2010)	Collette, L.; Bogaerts, J.; Trials, X. Paoletti Oncology Clinical; undefined 2018	Why Do Clinical Trials Fail?	books.google.comSign in					No
Stadler (2002)	Collette, L.; Burzykowski, T.; of Cancer, F. H. Schr{\{o}}der European Journal; undefined 2006"	Prostate-specific antigen (PSA) alone is not an appropriate surrogate marker of long-term therapeutic benefit in prostate cancer trials	ElsevierSign in					No
Ratain and Eckhardt (2004)	Collins, I.; chemical Biology, P. Workman Nature; undefined 2006	New approaches to molecular cancer therapeutics	nature.comSign in					No
Dhani et al (2009)	Colloca, G.; Venturino, A.; colorectal Cancer, D. Guarneri Clinical; undefined 2016	Analysis of response-related and time-to-event endpoints in randomized trials of gemcitabine-based treatment versus gemcitabine alone as first-line treatment	ElsevierSign in					No
Dhani et al (2009)	Colloca, G.; Vitucci, P.; genitourinary Cancer, A. Venturino Clinical; undefined 2016	Trial Level Analysis of Prostate-Specific Antigen-Related Versus Unrelated Endpoints in Phase III Trials of First-Line and Second-Line Medical Treatments of	ElsevierSign in					No
Korn et al (2008)	Colman, M. W.; Kirkwood, J. M.; \ldots, T. Schott Melanoma; undefined 2014	Does metastasectomy improve survival in skeletal melanoma?	journals.lww.comSign in					No
Dhani et al (2009)	Colomer, R.; Alba, E.; Gonz{\'{a}}lez-Martin, A.; Paz-Ares, L.	Treatment of cancer with oral drugs: a position statement by the Spanish Society of Medical Oncology (SEOM)					2010	No
Korn et al (2008)	Comin-Anduix, B.; \ldots, H. Escuin-Ordinas OncoTargets; undefined 2016	Tremelimumab: research and clinical development	ncbi.nlm.nih.govSign in					No
Tsimberidou et al (2009)	Concato, J.; medicine (1982), R. I. Horwitz Social science \&; undefined 2018	Randomized trials and evidence in medicine: A commentary on Deaton and Cartwright.	ncbi.nlm.nih.govSign in					No
Tsimberidou et al (2009)	Concato, John	Study Design and ‚ÄúEvidence‚Äù in Patient-oriented Research	American Journal of Respiratory and Critical Care Medicine	187	11	1167--1172	2013	No
Tsimberidou et al (2009)	Concato, John	When to randomize, or ‚ÄòEvidence-based medicine needs Medicine-based evidence'	Pharmacoepidemiology and Drug Safety	21		6--12	2012	No
Prasad and Oseran (2015)	Conley, Barbara A.; Sorg, Brian S.; Tricoli, James V.	Implications and opportunities of precision medicine in rare malignancies	Expert Opinion on Orphan Drugs	4	9	953--960	2016	No
Korn et al (2001)	Connell, Richard D.; Beebe, Jean S.	Patent focus on cancer chemotherapeutics. IV Angiogenesis agents: April 2001 - August 2001	Expert Opinion on Therapeutic Patents	11	12	1919--1945	2001	No
El-Maraghi and Eisenhauer (2008)	Conter, H. J.	The pharmaceutical industry's willingness-to-sell targeted chemotherapy for incurable solid cancers					2013	No
Ratain and Eckhardt (2004)	Contractor, K. B.; Medicine, E. O. Aboagye Journal of Nuclear; undefined 2009	Monitoring predominantly cytostatic treatment response with 18F-FDG PET	Soc Nuclear MedSign in					No
Chan et al (2008)	Control, B. Djulbegovic Cancer; undefined 2009	The paradox of equipoise: the principle that drives and limits therapeutic discoveries in clinical research	journals.sagepub.comSign in					No
Yap et al (2010)	Cook, N.; Jodrell, D. I.; discovery Today, D. A. Tuveson Drug; undefined 2012	Predictive in vivo animal models and translation to clinical trials	ElsevierSign in					No
Korn et al (2008)	Cooper, K.; Kalita, N.; Harris, P.; Cook, A.; SHTAC, A. D.	CONFIDENTIAL UNTIL PUBLISHED					2015	No
Korn et al (2008)	Cooper, K.; Kalita, N.; Streit, E.; Shepherd, J.	Nivolumab for treating advanced (unresectable or metastatic) melanoma					2016	No
Michaelis and Ratain (2006)	Copier, J.; Dalgleish, A. G.; Britten, C. M.; journal of \ldots, L. H. Finke European; undefined 2009	Improving the efficacy of cancer immunotherapy	ElsevierSign in					No
Zia et al (2005)	Coppin, Chris	Immunotherapy for renal cell cancer in the era of targeted therapy	Expert Review of Anticancer Therapy	8	6	907--919	2008	No
Goffin et al (2005)	Coppin, Chris; Le, Lyly; Wilt, Timothy J.; Kollmannsberger, Christian	Targeted therapy for advanced renal cell carcinoma	Cochrane Database of Systematic Reviews				2008	No
Zia et al (2005)	Corey, E.	Human Prostate Cancer Xenograft Models: Use in Studies of Biology of Prostate Cancer and Preclinical Testing					2012	No
Thall and Estey (1993)	Cortes, Jorge; Kantarjian, Hagop; Albitar, Maher; Thomas, Deborah; Faderl, Stefan; Koller, Charles; Garcia-Manero, Guillermo; Giles, Francis; Andreeff, Michael; O'Brien, Susan; Keating, Michael; Estey, Elihu	A randomized trial of liposomal daunorubicin and cytarabine versus liposomal daunorubicin and topotecan with or without thalidomide as initial therapy for patients with poor prognosis acute myelogenous leukemia or myelodysplastic syndrome	Cancer	97	5	1234--1241	2003	No
Morabito et al (2006)	Costanzo, R.; \ldots, M. C. Piccirillo BioMed Research; undefined 2011	Gefitinib in non small cell lung cancer	downloads.hindawi.comSign in					No
Michaelis and Ratain (2006)	Costelloe, C. M.; Chuang, H. H.; of \ldots, J. E. Madewell Journal; undefined 2010	Cancer response criteria and bone metastases: RECIST 1.1, MDA and PERCIST	ncbi.nlm.nih.govSign in					No
Eisenhauer (1998)	Council, National Research	Making better drugs for children with cancer					2005	No
Cannistra (2009)	Courneya, K. S.; Segal, R. J.; \ldots, D. C. McKenzie Med Sci Sports; undefined 2014	Effects of exercise during adjuvant chemotherapy on breast cancer outcomes	pdfs.semanticscholar.orgSign in					No
Rubinstein et al (2005)	Cousin, S.; Blay, J. Y.; Bertucci, F.; of \ldots, N. Isambert Annals; undefined 2013	Correlation between overall survival and growth modulation index in pre-treated sarcoma patients: a study from the French Sarcoma Group	academic.oup.comSign in					No
Eskens and Verweij (2000)	Cova, D.; Velleca, R.	Farmaci biomolecolari: farmacologia clinica, razio-nale e validazione del loro uso nel paziente oncologico anziano	2008Sign in					No
Yap et al (2010)	Covell, David G.	Integrating Constitutive Gene Expression and Chemoactivity: Mining the NCI60 Anticancer Screen	PLoS ONE	7	10	e44631	2012	No
Korn et al (2008)	Coventry, B.; Hersey, P.; \ldots, A. M. Halligan Journal of Cancer; undefined 2010	Immuno-chemotherapy using repeated vaccine treatment can produce successful clinical responses in advanced metastatic melanoma	file.scirp.orgSign in					No
Korn et al (2008)	Coventry, Brendon J.; Lilly, Carrie A.; Hersey, Peter; Michele, Antonio; Bright, Richard J.	Prolonged repeated vaccine immuno-chemotherapy induces long-term clinical responses and survival for advanced metastatic melanoma	Journal for ImmunoTherapy of Cancer	2	1	9	2014	No
Renfro and Sargent (2017)	Cox, S.; Rousseau-Tsangaris, M.; Abou-Zeid, N.; Dalle, S.	La m\'edecine de pr\'ecision en oncologie: challenges, enjeux et nouveaux paradigmes					2019	No
Stadler and Ratain (2000)	Cozzi, P.; Mongelli, N.; Chemistry, A. Suarato Current Medicinal; undefined 2004	Recent anticancer cytotoxic agents	ingentaconnect.comSign in					No
Thall and Estey (1993)	Craddock, Charles; Tauro, Sudhir; Moss, Paul; Grimwade, David	Biology and management of relapsed acute myeloid leukaemia	British Journal of Haematology	129	1	18--34	2005	No
Zia et al (2005)	Crane, J.; Ellwood, D.; Gorman-Smith, D.; Gueron, J.	Demonstrating How Low-Cost Randomized Controlled Trials Can Drive Effective Social Spending: Project Overview and Request for Proposals	coalition4evidence.orgSign in					No
Betensky et al (2002)	Creedon, H.	Use of genetically engineered mouse models in preclinical drug development					2015	No
Korn et al (2008)	Crispi, Stefania; Caputo, Emilia	Gene Expression Profiling in Melanoma				529--545	2014	No
Gehan and Freireich (1974)	Cristofanilli, M.; \ldots, C. Charnsangavej Nature reviews Drug; undefined 2002	Angiogenesis modulation in cancer research: novel clinical approaches	nature.comSign in					No
Mariani and Marubini (1996)	Cronin, K. A.; Freedman, L. S.; of clinical \ldots, R. Lieberman Journal; undefined 1999	Bayesian monitoring of phase II trials in cancer chemoprevention.	europepmc.orgSign in					No
Korn et al (2001)	Cuccuru, G.; Lanzi, C.; of the \ldots, G. Cassinelli Journal; undefined 2004	Cellular effects and antitumor activity of RET inhibitor RPI-1 on MEN2A-associated medullary thyroid carcinoma	academic.oup.comSign in					No
Zia et al (2005)	Cuffe, Robert L.; Lawrence, David; Stone, Andrew; Vandemeulebroecke, Marc	When is a seamless study desirable? Case studies from different pharmaceutical sponsors	Pharmaceutical Statistics	13	4	229--237	2014	No
Harmon (2010)	cuidados de Enfermer{\'{i}}a, M. R. C. R. Baena y	Entre el rigor metodol\'ogico y la calidad \'etica en los ensayos cl\'inicos: la perspectiva de los sujetos de investigaci\'on	bibliotecadigitalcecova.comSign in					No
Wieand (2005)	Culine, S.	Chemotherapy for advanced transitional cell carcinoma of the urothelium: cisplatin or carboplatin?					2007	No
Yap et al (2010)	Cummings, J.; Zhou, C.; C Dive Journal of Chromatography, B.; undefined 2011	Application of the $\beta$-expectation tolerance interval to method validation of the M30 and M65 ELISA cell death biomarker assays	ElsevierSign in					No
Renfro and Sargent (2017)	Cunanan, K. M.; Iasonos, A.; Shen, R.; \ldots, D. M. Hyman J. C. O. Precision; undefined 2017	Specifying the True-and False-Positive Rates in Basket Trials	ascopubs.orgSign in					No
Renfro and Sargent (2017)	Cunanan, Kristen M.; Iasonos, Alexia; Shen, Ronglai; Hyman, David M.; Riely, Gregory J.; G{\{o}}nen	Mithat; Begg	Colin B."	Specifying the True- and False-Positive Rates in Basket Trials	JCO Precision Oncology	1	nov	No
Liu et al (1999)	Cunningham, E. T.; da Silva, L.; of \ldots, E. M. Harrison Archives; undefined 2004	Accelerated Drug Development Through Combined Phase 2/3 Clinical TrialDesign	jamanetwork.comSign in					No
Michaelis and Ratain (2006)	Curran, S. D.; Muellner, A. U.; Imaging, L. H. Schwartz Cancer; undefined 2006	Imaging response assessment in oncology	ncbi.nlm.nih.govSign in					No
Gehan and Freireich (1974)	Curtis, J. E.; Messner, H. A.; Hasselback, R.; Elhakim, T. M.; McCulloch, E. A.	Contributions of host- and disease-related attributes to the outcome of patients with acute myelogenous leukemia.	Journal of Clinical Oncology	2	4	253--259	1984	No
Gehan and Freireich (1974)	Curtis, J. E.; \ldots, R. Hasselback Canadian Medical; undefined 1977	Leukocyte transfusions for the prophylaxis and treatment of infections associated with granulocytopenia.	ncbi.nlm.nih.govSign in					No
Gehan and Freireich (1974)	Curtis, J. E.; Till, J. E.; Messner, H. A.; Research, P. Sousan Leukemia; undefined 1979	Comparison of outcomes and prognostic factors for two groups of patients with acute myeloblastic leukemia	ElsevierSign in					No
Gehan and Freireich (1974)	Cutler, S. J.; Corder, M. P.; Jr, G. R. Prout; Urology, G. H. Friedell; undefined 1984	Panel discussion: Guidelines for planning, conducting, and monitoring clinical studies	ElsevierSign in					No
Mick et al (2000)	Cutter, G.; of clinical Neurology, L. Kappos Handbook; undefined 2014	Clinical trials in multiple sclerosis	ElsevierSign in					No
Michaelis and Ratain (2006)	Cwik{\l}a, J. B.; Sankowski, A.; of \ldots, K. G. Jeziorski Polish Journal; undefined 2009	Evaluation of radiological and clinical efficacy of\^\90\$\backslash$textrm \Y-DOTATATE\ therapy in patients with progressive metastatic midgut neuroendocrine carcinomas	ruj.uj.edu.plSign in					No
Michaelis and Ratain (2006)	Cwikla, J. B.; Sankowski, A.; of \ldots, N. Seklecka Annals; undefined 2009	Efficacy of radionuclide treatment DOTATATE Y-90 in patients with progressive metastatic gastroenteropancreatic neuroendocrine carcinomas (GEP-NETs): a phase II	academic.oup.comSign in					No
Korn et al (2008)	Cybulska-Stopa, B.; Skoczek, M.; \ldots, M. Ziobro Contemporary; undefined 2012	Results of systemic treatment of cutaneous melanoma in inoperable stage III and IV	ncbi.nlm.nih.govSign in					No
Ratain and Eckhardt (2004)	Cyran, Clemens C.; Kazmierczak, Philipp M.; Hirner, Heidrun; Moser, Matthias; Ingrisch, Michael; Havla, Lukas; Michels, Alexandra; Eschbach, Ralf; Schwarz, Bettina; Reiser, Maximilian F.; Bruns, Christiane J.; Nikolaou, Konstantin	Regorafenib Effects on Human Colon Carcinoma Xenografts Monitored by Dynamic Contrast-Enhanced Computed Tomography with Immunohistochemical Validation	PLoS ONE	8	9	e76009	2013	No
Sharma et al (2012) RECIST: No…	Czernin, Johannes; Allen-Auerbach, Martin; Nathanson, David; Herrmann, Ken	PET/CT in Oncology: Current Status and Perspectives	Current Radiology Reports	1	3	177--190	2013	No
Ratain and Eckhardt (2004)	D Sargent ONCOLOGY-WILLISTON PARK, T. H. E. N.; undefined 2006	General and statistical hierarchy of appropriate biologic endpoints	pdfs.semanticscholar.orgSign in					No
Yap et al (2010)	D'Abramo, Flavio; Goerling, Ute; Guastadisegni, Cecilia	Targeted drugs and Psycho-oncological intervention for breast cancer patients	Journal of Negative Results in BioMedicine	15	1	6	2016	No
Yap et al (2010)	D'Abramo, Flavio; Guastadisegni, Cecilia	Translation of Cancer Molecular Biomarkers: Ethical and Epistemological Issues				163--173	2012	No
Korn et al (2008)	D'Agostino, L. G.; advances in scientific \ldots, A. Salomao-Junior \ldots; undefined 2014	The histological analysis by transdermal drug delivery on melanoma therapy	researchgate.netSign in					No
Stadler (2002)	D'amico, A. V.; Moul, J. W.; Carroll, P. R.; of the \ldots, K. Cote Journal; undefined 2004	Intermediate End Point for Prostate Cancer‚ÄìSpecific Mortality Following Salvage Hormonal Therapy for Prostate-Specific Antigen Failure	academic.oup.comSign in					No
El-Maraghi and Eisenhauer (2008)	D'Anastasi, M.; Schramm, N. A.; Reiser, M. F.; Graser, A.	Kriterien f\ur die radiologische Beurteilung des Therapieansprechens"	Der Radiologe	53	4	322--328	2013	No
Yap et al (2010)	D'Arcangelo, Manolo; Margetts, Jane; Greystoke, Alastair	The use of circulating biomarkers in early clinical trials in patients with cancer	Biomarkers in Medicine	9	10	1011--1023	2015	No
Tsimberidou et al (2009)	D{\'{a}}vila, A. L.	Cuba es el mejor pa\'is de Latinoam\'erica para la maternidad	lt.sld.cuSign in					No
Estey and Thall (2003)	D{\{o}}hner	H.; Estey	E.; Grimwade	D.; Blood	S. Amadori; undefined 2017"	Am Soc HematologySign in		No
Korn et al (2001)	Dagher, Ramzi N.; Pazdur, Richard	The Phase III Clinical Cancer Trial				401--410	2004	No
Morabito et al (2006)	Dalmases, A.; Rojo, F.; Rovira, A.; (Barc), J. Albanell Med Clin; undefined 2013	Uso de tratamientos contra diana en Oncologƒ±a y su impacto en el diseno de estudios clƒ±nicos: los receptores del factor de crecimiento epide rmico 1 y 2 como	se-fc.orgSign in					No
Rubinstein et al (2009)	Dalton, W. S.; Sullivan, D. M.; \ldots, T. J. Yeatman Clinical Cancer; undefined 2010	The 2010 Health Care Reform Act: a potential opportunity to advance cancer research by taking cancer personally	AACRSign in					No
Sharma et al (2012) RECIST: No…	Danala, G.	Quantitative CT Image Feature Analysis for Predicting Tumor Response to Chemotherapy at Early Stage					2016	No
Sharma et al (2012) RECIST: No…	Danala, G.; Thai, T.; Gunderson, C. C.; Radiology, K. M. Moxley Academic; undefined 2017	Applying quantitative CT image feature analysis to predict response of ovarian cancer patients to chemotherapy	ElsevierSign in					No
Sharma et al (2012) RECIST: No…	Danala, G.; Wang, Y.; \ldots, T. Thai Medical Imaging; undefined 2017	Apply radiomics approach for early stage prognostic evaluation of ovarian cancer patients: a preliminary study	spiedigitallibrary.orgSign in					No
Stone et al (2007)	Dancey, J. E.; Dodd, L. E.; Ford, R.; journal of \ldots, R. Kaplan European; undefined 2009	Recommendations for the assessment of progression in randomised cancer treatment trials	ElsevierSign in					No
Betensky et al (2002)	Dancey, J. E.; Lancet, B. Freidlin The; undefined 2003	Targeting epidermal growth factor receptor‚Äîare we missing the mark?	thelancet.comSign in					No
Betensky et al (2002)	Dancey, J.; Discovery, E. A. Sausville Nature reviews Drug; undefined 2003	Issues and progress with protein kinase inhibitors for cancer treatment	nature.comSign in					No
Yap et al (2010)	Daniele, Gennaro; Corral, Jesus; Molife, L. Rhoda; de Bono, Johann S.	FGF Receptor Inhibitors: Role in Cancer Therapy	Current Oncology Reports	14	2	111--119	2012	No
Korn et al (2008)	Danielli, Riccardo; Fonsatti, Ester; Calabr{\`{o}}, Luana; Giacomo, Anna Maria Di; Maio, Michele	Thymosin $\alpha$1 in melanoma: from the clinical trial setting to the daily practice and beyond	Annals of the New York Academy of Sciences	1270	1	8--12	2012	No
Lee and Feng (2005)	Danilenko, M.; Stamp, E.; Stocken, D. D.; \ldots, A. Husain J. A. M. A.; undefined 2018	Targeting tropomyosin receptor kinase in cutaneous CYLD defective tumors with pegcantratinib: the TRAC randomized clinical trial	jamanetwork.comSign in					No
Korn et al (2008)	Daponte, Antonio; Signoriello, Simona; Maiorino, Luigi; Massidda, Bruno; Simeone, Ester; Grimaldi, Antonio Maria; Carac{\`{o}}, Corrado; Palmieri, Giuseppe; Cossu, Antonio; Botti, Gerardo; Petrillo, Antonella; Lastoria, Secondo; Cavalcanti, Ernesta; Aprea, Pasquale; Mozzillo, Nicola; Gallo, Ciro; Comella, Giuseppe; Ascierto, Paolo Antonio	Phase III randomized study of fotemustine and dacarbazine versus dacarbazine with or without interferon-$\alpha$ in advanced malignant melanoma	Journal of Translational Medicine	11	1	38	2013	No
Michaelis and Ratain (2006)	DARKEH, M. H. S. E.; SUZUKI, C.; TORKZAD, M. R.	The minimum number of target lesions that need to be measured to be representative of the total number of target lesions (according to RECIST)	The British Journal of Radiology	82	980	681--686	2009	No
Gehan and Freireich (1974)	DARRYL T., G. R. A. Y.	The Application of Epidemiologic Methods to the Assessment of Cardiology Outcomes	Journal of Interventional Cardiology	10	1	41--50	1997	No
Gehan and Freireich (1974)	DARRYL T., G. R. A. Y.	Cost-Effectiveness Analysis of Interventions for Congenital Heart Disease	Journal of Interventional Cardiology	8	5	579--598	1995	No
Sharma et al (2011)	Das Thakur, Meghna; Pryer, Nancy K.; Singh, Mallika	Mouse tumour models to guide drug development and identify resistance mechanisms	The Journal of Pathology	232	2	103--111	2014	No
Korn et al (2008)	Das, D. D.	James Graham Brown Cancer Center	2011Sign in					No
Tsimberidou et al (2009)	Dasari, S. R.; Velma, V.; journal of \ldots, C. G. Yedjou International; undefined 2015	Preclinical assessment of low doses of cisplatin in the management of acute promyelocytic leukemia	ncbi.nlm.nih.govSign in					No
Tsimberidou et al (2009)	Dasari, S.; journal of Pharmacology, P. B. Tchounwou European; undefined 2014	Cisplatin in cancer therapy: molecular mechanisms of action	ElsevierSign in					No
Rubinstein et al (2005)	data Analysis, P. F. Thall Lifetime; undefined 2008	A review of phase 2‚Äì3 clinical trial designs	SpringerSign in					No
Korn et al (2008)	Daud, A.; Melanoma, M. Ashworth; undefined 2015	The Role of Cytotoxic Chemotherapy in Melanoma	books.google.comSign in					No
Ratain and Eckhardt (2004)	Daugherty, C. K.; Ratain, M. J.; \ldots, E. J. Emanuel Journal of Clinical; undefined 2008	Ethical, scientific, and regulatory perspectives regarding the use of placebos in cancer clinical trials	CiteseerSign in					No
Michaelis and Ratain (2006)	David, S.	Analyse d'images pour les \'etudes de la r\'eponse th\'erapeutique en Tomographie par \'Emission de Positon					2011	No
Maitland et al (2010)	Davidson, A.; Veillard, A. S.; of \ldots, A. Tognela Annals; undefined 2015	A phase III randomized trial of adding topical nitroglycerin to first-line chemotherapy for advanced nonsmall-cell lung cancer: the Australasian lung cancer trials group	academic.oup.comSign in					No
Sharma et al (2011)	Davies, G. R.; Phillips, P. P. J.; Of, T. Jaki The International Journal; undefined 2015	Adaptive clinical trials in tuberculosis: applications, challenges and solutions	ingentaconnect.comSign in					No
Lee and Feng (2005)	Davis, B. R.; of Statistics, S. Baraniuk Handbook; undefined 2007	18 Definitive Phase III and Phase IV Clinical Trials	ElsevierSign in					No
Korn et al (2001)	Davis, D. W.; Herbst, R. S.; Abbruzzese, J. L.	Antiangiogenic cancer therapy					2007	No
Twardowski and Gradishar (1997)	Davis, D. W.; Shen, Y.; Mullani, N. A.; Wen, S.; cancer \ldots, R. S. Herbst Clinical; undefined 2004	Quantitative analysis of biomarkers defines an optimal biological dose for recombinant human endostatin in primary human tumors	AACRSign in					No
Gehan and Freireich (1974)	Davis, Scott; Wright, Peter W.; Schulman, Susan F.; Hill, Lucius D.; Pinkham, Roland D.; Johnson, Lloyd P.; Jones, Thomas W.; Kellogg, Howard B.; Radke, Hubert M.; Sikkema, Wesley W.; Jolly, Philip C.; Hammar, Samuel P.	Participants in prospective, randomized clinical trials for resected non-small cell lung cancer have improved survival compared with nonparticipants in such trials	Cancer	56	7	1710--1718	1985	No
Stadler and Ratain (2000)	Dawson, N. A.; Kelly, K. W.	Prostate Cancer: Translational and Emerging Therapies					2007	No
Seymour et al (2010)	Day, D.; Monjazeb, A. M.; Sharon, E.; Ivy, S. P.; Rubin, E. H.	From famine to feast: Developing early-phase combination immunotherapy trials wisely					2017	No
Lee and Feng (2005)	de \ldots, M. de Jes{\'{u}}s Castillejos-L{\'{o}}pez Revista; undefined 2006	Aspectos metodol\'ogicos y \'eticos de la farmacogen\'omica en los ensayos cl\'inicos aleatorizados	medigraphic.comSign in					No
Lee and Feng (2005)	de \ldots, M. de Jes{\'{u}}s Castillejos-L{\'{o}}pez Revista; undefined 2006	Contributions of pharmacogenomics to enhance the efficiency of randomized clinical trials	medigraphic.comSign in					No
Yap et al (2010)	de Bono, J. S.; advances in Medical, T. A. Yap Therapeutic; undefined 2011	Future directions in the evaluation of c-MET-driven malignancies	journals.sagepub.comSign in					No
Yap et al (2010)	de Bono, Johann S.; Yap, Timothy A.	c-MET: an exciting new target for anticancer therapy	Therapeutic Advances in Medical Oncology	3	1{\_}suppl	S3--S5	2011	No
Yap et al (2010)	de Bono, Johann S.; Yap, Timothy A.	Future directions in the evaluation of c-MET-driven malignancies	Therapeutic Advances in Medical Oncology	3	1{\_}suppl	S51--S60	2011	No
Ratain and Eckhardt (2004)	de Castro, J.; Cobo, M.; Isla, D.; Puente, J.; Reguart, N.; Cabeza, B.; Gayete, A.; S{\'{a}}nchez, M.; Torres, M. I.; Ferreir{\'{o}}s, J.	Recommendations for radiological diagnosis and assessment of treatment response in lung cancer: a national consensus statement by the Spanish Society of Medical Radiology and the Spanish Society of Medical Oncology	Clinical and Translational Oncology	17	1	11--23	2015	No
Tsimberidou et al (2009)	de Farmacia, A. Lage D{\'{a}}vila Revista Cubana; undefined 2011	El doble paradigma de la investigaci\'on cl\'inica	scielo.sld.cuSign in					No
Tsimberidou et al (2009)	de Farmacia, A. Lage D{\'{a}}vila Revista Cubana; undefined 2011	The double paradigm of the clinical research	medigraphic.comSign in					No
Korn et al (2008)	De Francesco, Maria; Lamotte, Mark; Ascierto, Paolo Antonio; Di Rienzo, Paolo; Asukai, Yumi	Economic Evaluation of Ipilimumab in First Line Treatment of Advanced Melanoma in Italy	Global {\&} Regional Health Technology Assessment: Italian; Northern Europe and Spanish	3	2	GRHTA.5000230	2016	No
Yap et al (2010)	de Haan, R.; Pluim, D.; \ldots, B. van Triest Radiotherapy; undefined 2018	Improved pharmacodynamic (PD) assessment of low dose PARP inhibitor PD activity for radiotherapy and chemotherapy combination trials	ElsevierSign in					No
Michaelis and Ratain (2006)	de Jong, Evelyn E. C.; van Elmpt, Wouter; Leijenaar, Ralph T. H.; Hoekstra, Otto S.; Groen, Harry J. M.; Smit, Egbert F.; Boellaard, Ronald; van der Noort, Vincent; Troost, Esther G. C.; Lambin, Philippe; Dingemans, Anne-Marie C.	[18F]FDG PET/CT-based response assessment of stage IV non-small cell lung cancer treated with paclitaxel-carboplatin-bevacizumab with or without nitroglycerin patches	European Journal of Nuclear Medicine and Molecular Imaging	44	1	8--16	2017	No
Betensky et al (2002)	de JS, B. O. N. O.; Nature, A. Ashworth; undefined 2010	Translating cancer research into targeted therapeutics	nature.comSign in					No
Ratain and Eckhardt (2004)	de Leon, A. D.; Costa, D.; Imaging, I. Pedrosa Magnetic Resonance; undefined 2016	Role of multiparametric MR imaging in malignancies of the urogenital tract	mri.theclinics.comSign in					No
Yap et al (2010)	De Mattos-Arruda, Leticia; Olmos, David; Tabernero, Josep	Prognostic and predictive roles for circulating biomarkers in gastrointestinal cancer	Future Oncology	7	12	1385--1397	2011	No
Ratain (2005)	de Medicina, O. Mart{\'{i}}nez Betancur Revista de la Facultad; undefined 2007	Cancer treatment with cytostatic agents: a regressive investigation program	scielo.org.coSign in					No
Ratain and Eckhardt (2004)	de Medicina, O. M. Betancur Revista de la Facultad; undefined 2007	Tratamiento del c\'ancer con agentes citost\'aticos: un programa regresivo de investigaci\'on	revistas.unal.edu.coSign in					No
Korn et al (2008)	De Milito, Angelo; Canese, Rossella; Marino, Maria Lucia; Borghi, Martina; Iero, Manuela; Villa, Antonello; Venturi, Giulietta; Lozupone, Francesco; Iessi, Elisabetta; Logozzi, Mariantonia; Mina, Pamela Della; Santinami, Mario; Rodolfo, Monica; Podo, Franca; Rivoltini, Licia; Fais, Stefano	pH-dependent antitumor activity of proton pump inhibitors against human melanoma is mediated by inhibition of tumor acidity	International Journal of Cancer	127	1	207--219	2010	No
Tsimberidou et al (2009)	de Oliveira, E. J. T.; Pessatto, L. R.; applied \ldots, R. O. N. de Freitas Toxicology; undefined 2018	New Bis copper complex ((Z)-4-((4-chlorophenyl) amino)-4-oxobut-2-enoyl) oxy): Cytotoxicity in 4T1 cells and their toxicogenic potential in Swiss mice	ElsevierSign in					No
Tsimberidou et al (2009)	de philosophie Des, \'{E} Giroux Lato Sensu: Revue de la Soci{\'{e}}t{\'{e}}; undefined 2017	M\'edecine de pr\'ecision et Evidence-Based Medicine: quelle articulation?	ojs.uclouvain.beSign in					No
Bajorin (2004)	De Santis, M.; Albers, P.; Bokemeyer, C.	Erstlinienchemotherapie beim Harnblasenkarzinom	Der Onkologe	18	11	1012--1017	2012	No
Bajorin (2004)	De Santis, Maria; Bachner, Mark	Chemotherapy for Metastatic Bladder Cancer				409--431	2011	No
El-Maraghi and Eisenhauer (2008)	de Sevilla, A. Fern{\'{a}}ndez; de \ldots, J. Duch Revista Espa{\~{n}}ola; undefined 2010	Evaluaci\'on de la respuesta terap\'eutica y PET-TAC:¬ø realmente s\'olo importa el tama\~no?	medes.comSign in					No
Seymour et al (2010)	de Teor{\'{i}}a, S. P. Hey T. H. E. O. R. I. A. Revista; Fundamentos, Historia y; undefined 2015	Judging quality and coordination in biomarker diagnostic development	pdcnet.orgSign in					No
Yap et al (2010)	Dean, E.; Greystoke, A.; Ranson, M.; cell Research, C. Dive Experimental; undefined 2012	Biomarkers of cell death applicable to early clinical trials	ElsevierSign in					No
Korn et al (2008)	Dean, Emma; Lorigan, Paul	Advances in the management of melanoma: targeted therapy, immunotherapy and future directions	Expert Review of Anticancer Therapy	12	11	1437--1448	2012	No
Liu et al (1999)	Dear, I.	Personal Statement	is4ie.wildapricot.orgSign in					No
Yap et al (2010)	Debets, M. F.; Leenders, W. P. J.; \ldots, K. Verrijp Macromolecular; undefined 2013	Nanobody‚ÄêF unctionalized Polymersomes for Tumor‚ÄêV essel Targeting	Wiley Online LibrarySign in					No
Yap et al (2010)	Debets, Marjoke F.; Leenders, William P. J.; Verrijp, Kiek; Zonjee, Marleen; Meeuwissen, Silvie A.; Otte-H{\{o}}ller	Irene; van Hest	Jan C. M."	Nanobody-Functionalized Polymersomes for Tumor-Vessel Targeting	Macromolecular Bioscience	7	jul	No
Mick et al (2000)	Debiec-Rychter, M.; Sciot, R.; journal of \ldots, A. Le Cesne European; undefined 2006	KIT mutations and dose selection for imatinib in patients with advanced gastrointestinal stromal tumours	ElsevierSign in					No
Rubinstein et al (2005)	Decaestecker, Karel; De Meerleer, Gert; Ameye, Filip; Fonteyne, Valerie; Lambert, Bieke; Joniau, Steven; Delrue, Louke; Billiet, Ignace; Duthoy, Wim; Junius, Sarah; Huysse, Wouter; Lumen, Nicolaas; Ost, Piet	Surveillance or metastasis-directed Therapy for OligoMetastatic Prostate cancer recurrence (STOMP): study protocol for a randomized phase II trial	BMC Cancer	14	1	671	2014	No
Korn et al (2008)	DeConti, R. C.; Algazi, A. P.; Andrews, S.; journal of \ldots, P. Urbas British; undefined 2010	Phase II trial of sagopilone, a novel epothilone analog in metastatic melanoma	nature.comSign in					No
Korn et al (2008)	Del Vecchio, Michele; Ascierto, Paolo Antonio; Mandal{\`{a}}, Mario; Sileni, Vanna Chiarion; Maio, Michele; Di Guardo, Lorenza; Simeone, Ester; Queirolo, Paola	Vemurafenib in \textlessi\textgreaterBRAF\textless/i\textgreater V600 mutated metastatic melanoma: a subanalysis of the Italian population of a global safety study	Future Oncology	11	9	1355--1362	2015	No
Michaelis and Ratain (2006)	DeLappe, Eithne; Dunphy, Mark	18F-2-Deoxy-d-Glucose Positron Emission Tomography-Computed Tomography in Lung Cancer	Seminars in Roentgenology	46	3	208--223	2011	No
Yap et al (2010)	Delgado-Goni, T.; Miniotis, M. F.; cancer \ldots, S. Wantuch Molecular; undefined 2016	The BRAF Inhibitor Vemurafenib Activates Mitochondrial Metabolism and Inhibits Hyperpolarized Pyruvate‚ÄìLactate Exchange in BRAF-Mutant Human Melanoma	AACRSign in					No
Mick et al (2000)	Demetri, G. D.; Chawla, S. P.; \ldots, M. von Mehren Journal of Clinical; undefined 2009	\'U\vcinnost a bezpe\vcnost l\'e\vcby trabectedinem u pacient≈Ø s pokro\vcil\'ym nebo metastatick\'ym liposarkomem \vci leiomyosarkomem po selh\'an\'i p≈ôedchoz\'i terapie	researchgate.netSign in					No
Chan et al (2008)	Demetri, G. D.; Verweij, J.	Home\textgreater Magazine\textgreater Current Controversies Oncology	connection.asco.orgSign in					No
Mick et al (2000)	Demetri, George D.; Chawla, Sant P.; von Mehren, Margaret; Ritch, Paul; Baker, Laurence H.; Blay, Jean Y.; Hande, Kenneth R.; Keohan, Mary L.; Samuels, Brian L.; Schuetze, Scott; Lebedinsky, Claudia; Elsayed, Yusri A.; Izquierdo, Miguel A.; G{\'{o}}mez, Javier; Park, Youn C.; Le Cesne, Axel	Efficacy and Safety of Trabectedin in Patients With Advanced or Metastatic Liposarcoma or Leiomyosarcoma After Failure of Prior Anthracyclines and Ifosfamide: Results of a Randomized Phase II Study of Two Different Schedules	Journal of Clinical Oncology	27	25	4188--4196	2009	No
Stadler and Ratain (2000)	Demlova, R.; Obermannova, R.; \ldots, D. Valik \ldots onkologie: casopis Ceske; undefined 2012	Phase I Trial in Oncology‚ÄìTheory and Practice	linkos.czSign in					No
Sharma et al (2011)	Denies, S.	Cancer immunotherapy: tumor vaccination, IL-12 gene therapy and metronomic chemotherapy					2015	No
Sharma et al (2011)	Denies, Sofie; Sanders, Niek N.	Recent progress in canine tumor vaccination: potential applications for human tumor vaccines	Expert Review of Vaccines	11	11	1375--1386	2012	No
Gehan and Freireich (1974)	Denis, L.; Norl{\'{e}}n, B. J.; Holmberg, L.; Begg, C. B.; Urology, J. E. Damber; undefined 1997	Planning controlled clinical trials	ElsevierSign in					No
Korn et al (2008)	Dequen, P.; Lorigan, P.; \ldots, J. P. Jansen The; undefined 2012	Systematic review and network meta-analysis of overall survival comparing 3 mg/kg ipilimumab with alternative therapies in the management of pretreated patients	AlphaMed PressSign in					No
Yap et al (2010)	der Veen, B. J. de Wit‚Äìvan; Pharmacol, M. P. M. Stokkel J.; undefined 2015	Pharmacology \& Clinical Toxicology	researchgate.netSign in					No
Korn et al (2008)	Dermatologie, P. Terheyden Aktuelle; undefined 2012	Neue Therapiem\oglichkeiten des metastasierten Melanoms"	thieme-connect.comSign in					No
Wieand (2005)	des maladies Respiratoires, M. P{\'{e}}rol Revue; undefined 2006	La place des th\'erapeutiques cibl\'ees dans la prise en charge des CBNPC: M\'ethodologie du d\'eveloppement des th\'erapeutiques cibl\'ees en canc\'erologie pulmonaire	ElsevierSign in					No
Korn et al (2001)	Desai, A. A.; Innocenti, F.; Oncogene, M. J. Ratain; undefined 2003	Pharmacogenomics: road to anticancer therapeutics nirvana?	nature.comSign in					No
Rosner et al (2002)	Desai, Apurva A.; Stadler, Walter M.	Novel kinase inhibitors in renal cell carcinoma: Progressive development of static agents	Current Oncology Reports	7	2	116--122	2005	No
Gan et al (2010)	Descourt, R.; Vergnenegre, A.; Barlesi, F.; \ldots, H. Lena Journal of Thoracic; undefined 2011	Oral vinorelbine and cisplatin with concurrent radiotherapy after induction chemotherapy with cisplatin and docetaxel for patients with locally advanced non	ElsevierSign in					No
Vickers et al (2007)	Design, P. O'Quigley Clinical Trials: Successful; undefined Conduct; undefined; undefined 2018	Global Risk-Benefit Function and Adaptive Designs Via Approximate Dynamic Programming	books.google.comSign in					No
Rubinstein et al (2009)	Design, S. E. Dahlberg Clinical Trials: Successful; undefined Conduct; undefined; undefined 2018	Selection Designs	books.google.comSign in					No
Sharma et al (2012) RECIST: No…	Desm{\'{e}}e, S.	Mod\'elisation conjointe de donn\'ees longitudinales non-lin\'eaires et de donn\'ees de survie: Application au cancer de la prostate m\'etastatique					2016	No
Korn et al (2008)	Deutsch, G. B.; \ldots, D. D. Kirchoff Surgical Oncology; undefined 2015	Metastasectomy for stage IV melanoma	surgonc.theclinics.comSign in					No
Pond and Abbasi (2011)	DeVeaux, M. L.	Innovative Statistical Methods forEarly Phase Clinical Trials					2018	No
Rubinstein et al (2009)	Devidas, M.; Investigation, J. R. Anderson Clinical; undefined 2013	Considerations in the design of clinical trials for pediatric acute lymphoblastic leukemia	ncbi.nlm.nih.govSign in					No
Yap et al (2010)	Devriese, L. A.; Voest, E. E.; treatment \ldots, J. H. Beijnen Cancer; undefined 2011	Circulating tumor cells as pharmacodynamic biomarker in early clinical oncological trials	ElsevierSign in					No
Yap et al (2010)	Devriese, Lot A.; Koch, Kevin M.; Mergui-Roelvink, Marja; Matthys, Gemma M.; Ma, Wen Wee; Robidoux, Andre; Stephenson, Joe J.; Chu, Quincy S. C.; Orford, Keith W.; Cartee, Leanne; Botbyl, Jeff; Arya, Nikita; Schellens, Jan H. M.	Effects of low-fat and high-fat meals on steady-state pharmacokinetics of lapatinib in patients with advanced solid tumours	Investigational New Drugs	32	3	481--488	2014	No
Wieand (2005)	Dezube, Bruce J.; Krown, Susan E.; Lee, Jeannette Y.; Bauer, Kenneth S.; Aboulafia, David M.	Randomized Phase II Trial of Matrix Metalloproteinase Inhibitor COL-3 in AIDS-Related Kaposi's Sarcoma: An AIDS Malignancy Consortium Study	Journal of Clinical Oncology	24	9	1389--1394	2006	No
Betensky et al (2002)	DI MAIO, M.; DE MAIO, E.; MORABITO, A.; D'ANIELLO, R.; DE FEO, G.; GALLO, C.; PERRONE, F.	Hormonal Treatment of Human Hepatocellular Carcinoma	Annals of the New York Academy of Sciences	1089	1	252--261	2006	No
Korn et al (2001)	Di Maio, Massimo; Gridelli, Cesare; Normanno, Nicola; Perrone, Francesco; Ciardiello, Fortunato	Trying to compose the puzzle with all the pieces: Epidermal growth factor receptor tyrosine kinase inhibitors in non-small cell lung cancer	Journal of Cellular Physiology	205	3	355--363	2005	No
Liu et al (1999)	Di Maio, Massimo; Perrone, Francesco; Chiodini, Paolo; Gallo, Ciro; Camps, Carlos; Schuette, Wolfgang; Quoix, Elisabeth; Tsai, Chun-Ming; Gridelli, Cesare	Individual Patient Data Meta-Analysis of Docetaxel Administered Once Every 3 Weeks Compared With Once Every Week Second-Line Treatment of Advanced Non‚ÄìSmall-Cell Lung Cancer	Journal of Clinical Oncology	25	11	1377--1382	2007	No
Sharma et al (2011)	Di{\'{e}}ras, V.; Wildiers, H.; Jassem, J.; Dirix, L. Y.; Breast, J. P. Guastalla The; undefined 2015	Trebananib (AMG 386) plus weekly paclitaxel with or without bevacizumab as first-line therapy for HER2-negative locally recurrent or metastatic breast cancer	ElsevierSign in					No
Liu et al (1999)	DIAGNOSTICO, P. Hari; undefined 2005	Expertos Invitados	trabajosdistinguidos.comSign in					No
Korn et al (2008)	Diamantopoulos, P.; of translational Medicine, H. Gogas Annals; undefined 2016	Melanoma immunotherapy dominates the field	ncbi.nlm.nih.govSign in					No
Michaelis and Ratain (2006)	Dias, M. M.; McKinnon, R. A.; Pharmacogenomics, M. J. Sorich; undefined 2012	Author names and affiliations	researchgate.netSign in					No
Michaelis and Ratain (2006)	Dias, Mafalda M.; McKinnon, Ross A.; Sorich, Michael J.	Impact of the \textlessi\textgreaterUGT1A1*28\textless/i\textgreater allele on response to irinotecan: a systematic review and meta-analysis	Pharmacogenomics	13	8	889--899	2012	No
Seymour et al (2010)	Diaz-Padilla, I.; Monk, B. J.; reviews in oncology \ldots, H. J. Mackay Critical; undefined 2013	Treatment of metastatic cervical cancer: future directions involving targeted agents	ElsevierSign in					No
Betensky et al (2002)	Dickinson, P. J.	Advances in Diagnostic and Treatment Modalities for Intracranial Tumors	Journal of Veterinary Internal Medicine	28	4	1165--1185	2014	No
Estey and Thall (2003)	Diego, E. Estey Advances in pharmacology (San; undefined Calif.); undefined 2004	Methodologic issues in investigation of targeted therapies in acute myeloid leukemia.	europepmc.orgSign in					No
Yap et al (2010)	Dienstmann, R.; opinion in \ldots, J. Rodon Current; undefined 2013	Biomarker-driven patient selection for early clinical trials	journals.lww.comSign in					No
Yap et al (2010)	Dienstmann, Rodrigo; Rodon, Jordi; Barretina, Jordi; Tabernero, Josep	Genomic Medicine Frontier in Human Solid Tumors: Prospects and Challenges	Journal of Clinical Oncology	31	15	1874--1884	2013	No
Yap et al (2010)	Dienstmann, Rodrigo; Rodon, Jordi; Tabernero, Josep	Optimal design of trials to demonstrate the utility of¬†genomically-guided therapy: Putting Precision Cancer¬†Medicine to the test	Molecular Oncology	9	5	940--950	2015	No
Gehan and Freireich (1974)	Dietlein, M.; Geckle, L.; Overbeck, T.; Moka, D.; Bausch, Vera; Troche, C. J.; Lauterbach, K.; Schicha, H.	Kostenminimierungsstudie zur definitiven Therapie der Hyperthyreose: Vergleich zwischen Strumaresektion und Radiojodtherapie	Nuklearmedizin	36	5	150--156	1997	No
Korn et al (2001)	Dignam, James J.; Karrison, Theodore G.; Bryant, John	Design and Analysis of Oncology Clinical Trials				112--126		No
Korn et al (2008)	Dillman, Robert O.; Fogel, Gary B.; Cornforth, Andrew N.; Selvan, Senthamil R.; Schiltz, Patric M.; DePriest, Carol	Features Associated with Survival in Metastatic Melanoma Patients Treated with Patient-Specific Dendritic Cell Vaccines	Cancer Biotherapy and Radiopharmaceuticals	26	4	407--415	2011	No
Korn et al (2008)	Dillman, Robert O.; Selvan, Senthamil R.; Schiltz, Patric M.; McClay, Edward F.; Barth, Neil M.; DePriest, Carol; de Leon, Cristina; Mayorga, Cheryl; Cornforth, Andrew N.; Allen, Kanoe	Phase II Trial of Dendritic Cells Loaded with Antigens from Self-Renewing, Proliferating Autologous Tumor Cells as Patient-Specific Antitumor Vaccines in Patients with Metastatic Melanoma: Final Report	Cancer Biotherapy and Radiopharmaceuticals	24	3	311--319	2009	No
Ratain and Eckhardt (2004)	Dingemans, A. M. C.; of \ldots, A. J. de Langen Annals; undefined 2010	First-line erlotinib and bevacizumab in patients with locally advanced and/or metastatic non-small-cell lung cancer: a phase II study including molecular imaging	academic.oup.comSign in					No
Sharma et al (2012) RECIST: No…	Dinkel, J.; Khalilzadeh, O.; Hintze, C.; Cancer, M. Fabel Lung; undefined 2013	Inter-observer reproducibility of semi-automatic tumor diameter measurement and volumetric analysis in patients with lung cancer	ElsevierSign in					No
Korn et al (2008)	Dinnes, Jac; Matin, Rubeta N.; Moreau, Jacqueline F.; Patel, Lopa; Chan, Sue Ann; Chuchu, Naomi; Bayliss, Susan E.; Grainge, Matthew; Takwoingi, Yemisi; Davenport, Clare; Walter, Fiona M.; Fleming, Colin; Schofield, Julia; Shroff, Neil; Godfrey, Kathie; O'Sullivan, Colette; Deeks, Jonathan J.; Williams, Hywel C.	Tests to assist in the diagnosis of cutaneous melanoma in adults: a generic protocol	Cochrane Database of Systematic Reviews				2015	No
Korn et al (2008)	Dinnes, Jacqueline; Matin, Rubeta N.; Webster, Angela C.; Lawton, Pat; Chuchu, Naomi; Bayliss, Susan E.; Takwoingi, Yemisi; Davenport, Clare; Godfrey, Kathie; O'Sullivan, Colette; Deeks, Jonathan J.; Williams, Hywel C.	Tests to assist in the staging of cutaneous squamous cell carcinoma: a generic protocol	Cochrane Database of Systematic Reviews				2017	No
Vickers et al (2007)	Director, M. Norton; undefined 1994	Mrs. Brenda R. Norton Code 1822 Naval Facilities Engineering Command Atlantic Division 1510 Gilbert Street	navfac.navy.milSign in					No
Sharma et al (2012) RECIST: No…	Director, M. L. Maitland; undefined 2016	Improving Clinical Trial Design Through Quantitative Pharmacology	hematologyandoncology.netSign in					No
Yap et al (2010)	Discovery, B. A. R. Hassan Frontiers in Anti-Cancer Drug; undefined 2015	Concepts of Anticancer Treatment and Pharmacogenomics in Cancer Treatments	books.google.comSign in					No
Michaelis and Ratain (2006)	Discovery, D. G. Spinella Translational Medicine; Drug; undefined 2011	Translational Medicine in Oncology	books.google.comSign in					No
Gehan and Freireich (1974)	Disease, T. Colton American Review of Respiratory; undefined 1974	Controlled clinical trials	atsjournals.orgSign in					No
Cannistra (2009)	Dizon, D. S.; Blessing, J. A.; Penson, R. T.; \ldots, R. D. Drake Gynecologic; undefined 2012	A phase II evaluation of belinostat and carboplatin in the treatment of recurrent or persistent platinum-resistant ovarian, fallopian tube, or primary peritoneal	ElsevierSign in					No
Chan et al (2008)	Djulbegovic, Benjamin	The Paradox of Equipoise: The Principle that Drives and Limits Therapeutic Discoveries in Clinical Research	Cancer Control	16	4	342--347	2009	No
Yap et al (2010)	Dobosz, M.	The application of in vivo and ex vivo multispectral epi-fluorescence imaging for the preclinical discovery and development of monoclonal antibodies in tumor					2014	No
Gehan and Freireich (1974)	Doll, Sir Richard	Clinical trials: Retrospect and prospect	Statistics in Medicine	1	4	337--344	1982	No
Eskens and Verweij (2000)	Dong, X.; Han, Z. C.; reviews in Oncology/hematology, R. Yang Critical; undefined 2007	Angiogenesis and antiangiogenic therapy in hematologic malignancies	ElsevierSign in					No
Rosner et al (2002)	Dorff, T. B.; Goldkorn, A.; advances In, D. I. Quinn Therapeutic; undefined 2009	Targeted therapy in renal cancer	journals.sagepub.comSign in					No
Rosner et al (2002)	Dorff, Tanya B.; Goldkorn, Amir; Quinn, David I.	Review: Targeted therapy in renal cancer	Therapeutic Advances in Medical Oncology	1	3	183--205	2009	No
Rubinstein et al (2009)	Doroshow, J. H.	Selecting systemic cancer therapy one patient at a time: is there a role for molecular profiling of individual patients with advanced solid tumors?					2010	No
Yap et al (2010)	Doroshow, J. H.; Oncology, S. Kummar Nature reviews Clinical; undefined 2014	Translational research in oncology‚Äî10 years of progress and future prospects	nature.comSign in					No
Rubinstein et al (2009)	Doroshow, James H.	Selecting Systemic Cancer Therapy One Patient at a Time: Is There a Role for Molecular Profiling of Individual Patients With Advanced Solid Tumors?	Journal of Clinical Oncology	28	33	4869--4871	2010	No
Korn et al (2001)	Dorris, Kathleen; Liu, Chunyan; Li, Dandan; Hummel, Trent R.; Wang, Xia; Perentesis, John; Kim, Mi-Ok; Fouladi, Maryam	A comparison of safety and efficacy of cytotoxic versus molecularly targeted drugs in pediatric phase I solid tumor oncology trials	Pediatric Blood {\&} Cancer	64	3	e26258	2017	No
Korn et al (2001)	Dose-response, A. R. Reynolds; undefined 2010	Potential relevance of bell-shaped and u-shaped dose-responses for the therapeutic targeting of angiogenesis in cancer	journals.sagepub.comSign in					No
Ratain et al (2008)	Doussau, A.; Thi{\'{e}}baut, R.; in Medicine, X. Paoletti Statistics; undefined 2013	Dose‚Äêfinding design using mixed‚Äêeffect proportional odds model for longitudinal graded toxicity data in phase I oncology clinical trials	Wiley Online LibrarySign in					No
Ratain et al (2008)	Doussau, Ad{\'{e}}la{\{i}}de; Thi{\'{e}}baut	Rodolphe; Paoletti	Xavier"	Dose-finding design using mixed-effect proportional odds model for longitudinal graded toxicity data in phase I oncology clinical trials	Statistics in Medicine	30	dec	No
Eisenhauer (1998)	Dowlati, A.; Haaga, J.; Remick, S. C.; \ldots, T. P. Spiro Clinical Cancer; undefined 2001	Sequential tumor biopsies in early phase clinical trials of anticancer agents for pharmacodynamic evaluation	AACRSign in					No
Korn et al (2001)	Dragnev, Konstantin H.; Israel, Mark A.	Clinical Trials in Oncology				169--181		No
Sharma et al (2011)	Dranitsaris, G.; Cohen, R. B.; of \ldots, G. Acton Journal; undefined 2015	Statistical considerations in clinical trial design of immunotherapeutic cancer agents	ingentaconnect.comSign in					No
Wieand (2005)	Drooger, Jan C.; van Tinteren, Harm; de Groot, Steffen M.; ten Tije, Albert J.; de Graaf, Hiltje; Portielje, Johanneke E. A.; Jager, Agnes; Honkoop, Aafke; Linn, Sabine C.; Kroep, Judith R.; Erdkamp, Frans L. G.; Hamberg, Paul; Imholz, Alex L. T.; van Rossum-Schornagel, Quirine C.; Heijns, Joan B.; van Leeuwen-Stok, A. Elise; Sleijfer, Stefan	A randomized phase 2 study exploring the role of bevacizumab and a chemotherapy-free approach in HER2-positive metastatic breast cancer: The HAT study (BOOG 2008-2003), a Dutch Breast Cancer Research Group trial	Cancer	122	19	2961--2970	2016	No
Korn et al (2001)	Drucker, B.; Bacik, J.; Ginsberg, M.; new \ldots, S. Marion Investigational; undefined 2003	Phase II trial of ZD1839 (IRESSA‚Ñ¢) in patients with advanced renal cell carcinoma	SpringerSign in					No
George (2003)	drug delivery Reviews, J. Thipphawong Advanced; undefined 2006	Inhaled cytokines and cytokine antagonists	ElsevierSign in					No
Yap et al (2010)	drug delivery Reviews, U. Martin Advanced; undefined 2017	Genome stability of programmed stem cell products	ElsevierSign in					No
Eisenhauer (1998)	drug Targets, L. K. Seymour Current; undefined 2001	Epidermal growth factor receptor as a target: recent developments in the search for effective new anti-cancer agents	ingentaconnect.comSign in					No
Roberts et al (2003)	Drug, J. Goffin Pharmaceutical Sciences Encyclopedia:; undefined 2010	Introduction to clinical trials	Wiley Online LibrarySign in					No
Stadler and Ratain (2000)	Drugs, E. K. Rowinsky; undefined 2000	The pursuit of optimal outcomes in cancer therapy in a new age of rationally designed target-based anticancer agents	SpringerSign in					No
Zia et al (2005)	du Bois, A.; Herrstedt, J.; \ldots, A. C. Hardy-Bessard Journal of Clinical; undefined 2010	Phase III trial of carboplatin plus paclitaxel with or without gemcitabine in first-line treatment of epithelial ovarian cancer	researchgate.netSign in					No
Saad et al (2017)	du Cancer, B. Asselain Bulletin; undefined 2018	Les m\'ethodes adaptatives et l'\'evaluation des nouvelles approches th\'erapeutiques: de nouveaux enjeux m\'ethodologiques	ElsevierSign in					No
Cannistra (2009)	du Cancer, S. Evrard Bulletin; undefined 2016	Repenser la recherche clinique en chirurgie oncologique. De l'op\'era-comique au contr\^ole qualit\'e	ElsevierSign in					No
Lee and Feng (2005)	Du, Yining; Cook, John D.; Lee, J. Jack	Comparing three regularization methods to avoid extreme allocation probability in response-adaptive randomization	Journal of Biopharmaceutical Statistics	28	2	309--319	2018	No
Rosner et al (2002)	Dubey, Sarita; Schiller, Joan H.	Clinical Trial Design with Targeted Agents				649--655		No
Ratain and Eckhardt (2004)	Dubroff, J. G.; Clinics, A. B. Newberg P. E. T.; undefined 2010	PET imaging for traumatic brain injury	pet.theclinics.comSign in					No
Adjei et al (2009)	Dudek, Rachel M.; Chuang, Yishan; Leonard, Joshua N.	Engineered Cell-Based Therapies: A Vanguard of Design-Driven Medicine				369--391	2014	No
Cannistra (2009)	Duffy, Austin; Kummar, Shivaani	Targeting mitogen-activated protein kinase kinase (MEK) in solid tumors	Targeted Oncology	4	4	267--273	2009	No
Yap et al (2010)	Duffy, M. J.; Chemistry, J. Crown Clinical; undefined 2013	Companion biomarkers: paving the pathway to personalized treatment for cancer	clinchem.aaccjnls.orgSign in					No
Yap et al (2010)	Duffy, M. J.; Online, J. Crown Laboratory Medicine; undefined 2015	Translation: Companion Biomarkers: Paving the Pathway to Personalized Treatment for Cancer	e-lmo.orgSign in					No
Taylor et al (2006)	Dufour, J. F.; of Hepatology, P. Johnson Journal; undefined 2010	Liver cancer: from molecular pathogenesis to new therapies: summary of the EASL single topic conference	journal-of-hepatology.euSign in					No
Renfro and Sargent (2017)	Dugger, S. A.; Platt, A.; Discovery, D. B. Goldstein Nature Reviews Drug; undefined 2018	Drug development in the era of precision medicine	nature.comSign in					No
Seymour et al (2010)	Dunn, Barbara K.; Greenwald, Peter	Cancer Prevention I: Introduction	Seminars in Oncology	37	3	190--201	2010	No
Tsimberidou et al (2009)	Dunne, M.; Dou, Y. N.; Drake, D. M.; of controlled \ldots, T. Spence Journal; undefined 2018	Hyperthermia-mediated drug delivery induces biological effects at the tumor and molecular levels that improve cisplatin efficacy in triple negative breast cancer	ElsevierSign in					No
Rubinstein et al (2009)	Dupr{\'{e}}, A.; Lefranc, A.; Buc, E.; of \ldots, J. R. Delpero Annals; undefined 2013	Use of bioresorbable membranes to reduce abdominal and perihepatic adhesions in 2-stage hepatectomy of liver metastases from colorectal cancer: results of a	cdn.journals.lww.comSign in					No
Taylor et al (2006)	Duran, I.; Moore, M. J.; journal of Cancer, L. L. Siu British; undefined 2007	Reply: Evaluating the activity of temsirolimus in neuroendocrine cancer	nature.comSign in					No
Korn et al (2001)	Dy, Grace K.; Adjei, Alex A.	Obtacles and opportunities in the clinical development of targeted therapeutics				19--41		No
Rosner et al (2002)	Dy, Grace K.; Adjei, Alex A.	Patient Selection for Rational Development of Novel Anticancer Agents				641--648		No
Dhani et al (2009)	Dzik-Jurasz, Andy; Murphy, Phil	The Potential of DW-MRI as an Imaging Biomarker in Clinical Trials				281--291	2010	No
Yap et al (2010)	Dzobo, Kevin; Senthebane, Dimakatso Alice; Thomford, Nicholas Ekow; Rowe, Arielle; Dandara, Collet; Parker, M. Iqbal	Not Everyone Fits the Mold: Intratumor and Intertumor Heterogeneity and Innovative Cancer Drug Design and Development	OMICS: A Journal of Integrative Biology	22	1	17--34	2018	No
Estey and Thall (2003)	Ë®àÈáèÁîüÁâ©Â≠¶, Ê£ÆÁî∞Êô∫Ë¶ñ; undefined 2008	Á¨¨ 2 Áõ∏„Å´„Åä„Åë„ÇãÈÅ©ÂøúÁöÑ„Éá„Ç∂„Ç§„É≥„ÅÆÈÅ©Áî®‰æã	jstage.jst.go.jpSign in					No
Lee and Feng (2005)	Ë®àÈáèÁîüÁâ©Â≠¶, Ê£ÆÁî∞Êô∫Ë¶ñ; undefined 2008	Á¨¨ 2 Áõ∏„Å´„Åä„Åë„ÇãÈÅ©ÂøúÁöÑ„Éá„Ç∂„Ç§„É≥„ÅÆÈÅ©Áî®‰æã	jstage.jst.go.jpSign in					No
Twardowski and Gradishar (1997)	Ê≤≥ÂçóËÇøÁò§Â≠¶ÊùÇÂøó, Êàø‰Ω∞‰øäÔºå ÊùéÊÉ†Áøî; undefined 2001	Ë°ÄÁÆ°Êñ∞Áîü‰∏éËÇøÁò§ÁöÑ‰ºëÁú†ÁñóÊ≥ï	cnki.com.cnSign in					No
Ratain and Eckhardt (2004)	ËåÉÊúùÂàö, ÊùéÂõΩÁ´ãÔºå ÂàòÂù§Ôºå ÁéãÁª™ÊûóÔºå	ËÉÉÁôåÊúØÂâçÂåñÁñóÁöÑÁñóÊïàËØÑ‰ª∑					2012	No
Saad et al (2017)	Earl, Helena; Molica, Stefano; Rutkowski, Piotr	Spotlight on landmark oncology trials: the latest evidence and novel trial designs	BMC Medicine	15	1	111	2017	No
Ratain and Eckhardt (2004)	Eary, J. F.; Sarcoma, E. U. Conrad; undefined 2007	PET imaging: update on sarcomas	cancernetwork.comSign in					No
Rubinstein et al (2005)	Ebbert, J. O.; Croghan, I. T.; \ldots, H. H. Severson Nicotine \& Tobacco; undefined 2011	A pilot study of the efficacy of varenicline for the treatment of smokeless tobacco users in Midwestern United States	academic.oup.comSign in					No
Rubinstein et al (2005)	Ebbert, J. O.; Severson, H. H.; Croghan, I. T.; \ldots, B. G. Danaher Addictive; undefined 2013	Comparative effectiveness of the nicotine lozenge and tobacco-free snuff for smokeless tobacco reduction	ElsevierSign in					No
Korn et al (2001)	Ebeling, P.; Eisele, L.; Schuett, P.; \ldots, S. Bauer Oncology Research; undefined 2008	Docetaxel and gemcitabine in the treatment of soft tissue sarcoma‚Äìa single-center experience	karger.comSign in					No
Michaelis and Ratain (2006)	ÈÇ±Â≤©, ÁΩóÂ®ÖÁ∫¢Ôºå ‰∫éÈü¨Ôºå ‰ΩïÁø†ËèäÔºå ÊùéÊ£ÆÔºå	RECIST Ê†áÂáÜÂú®ËøõÂ±ïÊúüÁªìÁõ¥ËÇ†ÁôåÊñ∞ËæÖÂä©ÂåñÁñó CT ËØÑ‰ª∑‰∏äÁöÑÂ∫îÁî®‰ª∑ÂÄº					2008	No
Seruga et al (2015)	ËçØÂ≠¶ËøõÂ±ï, ÈæöÂÖÜÈæôÔºå ÊùúÊ∂õ; undefined 2015	‰ªéÁæéÂõΩ FDA ÂÆ°ËØÑËßíÂ∫¶Êé¢ËÆ®Êñ∞ËçØÁ†îÂèëÁöÑÈ£éÈô©ÊéßÂà∂	cnki.com.cnSign in					No
Freidlin and Simon (2005)	ËÇøÁò§, Âº†ÁôæÁ∫¢Ôºå Â≤≥Á∫¢‰∫ë; undefined 2013	Á≥ªÁªüÁîüÁâ©Â≠¶ÊåáÂØº‰∏ãÁöÑÊäóËÇøÁò§ËçØÁâ©‰∏¥Â∫äËØïÈ™å	tumorsci.orgSign in					No
Betensky et al (2002)	Edelman, Martin J.	Taking stock of targeted therapy in cancer: rational expectations or irrational exuberance?	Expert Review of Anticancer Therapy	3	2	127--129	2003	No
Gehan and Freireich (1974)	Edlavitch, Stanley A.	Postmarketing Surveillance Methodologies	Drug Intelligence {\&} Clinical Pharmacy	22	1	68--78	1988	No
Michaelis and Ratain (2006)	Edrei, Y.; Gross, E.; Corchia, N.; Tsarfaty, G.; Neoplasia, E. Galun; undefined 2011	Vascular profile characterization of liver tumors by magnetic resonance imaging using hemodynamic response imaging in mice	ElsevierSign in					No
Sharma et al (2012) Resampling…	Educational, W. M. Stadler American Society of Clinical Oncology; undefined 2012	Optimal use of imaging to guide treatment decisions for kidney cancer.	europepmc.orgSign in					No
Twardowski and Gradishar (1997)	Edwards, J. G.	Angiogenesis, cyclooxygenase-2 and matrix metalloproteinases in malignant mesothelioma					2003	No
Twardowski and Gradishar (1997)	Edwards, J. G.; Cox, G.; Andi, A.; journal of \ldots, J. L. Jones British; undefined 2001	Angiogenesis is an independent prognostic factor in malignant mesothelioma	nature.comSign in					No
Eisenhauer (1998)	Edwards, Lincoln A.; Shabbits, Jennifer A.; Bally, Marcel; Dedhar, Shoukat	Integrin-Linked Kinase (ILK) in Combination Molecular Targeting				59--75		No
Stadler and Ratain (2000)	ËÉ°Â≠£Âº∫, ËµµÊò±Ôºå	Â§©ÁÑ∂ËçØÁâ©Á†îÁ©∂ÂºÄÂèëÁöÑÊú™Êù•ÂèëÂ±ïË∂ãÂäø					2002	No
Korn et al (2001)	Efferth, T.; Osieka, R.	Substanzklassen und Wirkmechanismen				1437--1454	2006	No
Korn et al (2008)	Egberts, F.; Gutzmer, R.; Ugurel, S.; of \ldots, J. C. Becker Annals; undefined 2011	Sorafenib and pegylated interferon-$\alpha$2b in advanced metastatic melanoma: a multicenter phase II DeCOG trial	academic.oup.comSign in					No
Korn et al (2008)	Eggermont, A. M. M.; journal of Cancer, C. Robert European; undefined 2011	New drugs in melanoma: it'sa whole new world	ElsevierSign in					No
Korn et al (2008)	Eggermont, A. M. M.; Spatz, A.; Lancet, C. Robert The; undefined 2014	Cutaneous melanoma	ElsevierSign in					No
Yap et al (2010)	Eggermont, A.; Marabelle, A.; \ldots, L. Zitvogel; undefined 2015	Trial Watch: Immunomodulatory monoclonal antibodies for oncological indications.	search.ebscohost.comSign in					No
Adjei et al (2009)	Egloff, A. M.; of Oncology, J. R. Grandis Journal; undefined 2009	Improving response rates to EGFR-targeted therapies for head and neck squamous cell carcinoma: candidate predictive biomarkers and combination treatment with	hindawi.comSign in					No
Simon et al (2015)	Eichler, H.-G.; Bloechl-Daum, B.; Bauer, P.; Bretz, F.; Brown, J.; Hampson, L. V.; Honig, P.; Krams, M.; Leufkens, H.; Lim, R.; Lumpkin, M. M.; Murphy, M. J.; Pignatti, F.; Posch, M.; Schneeweiss, S.; Trusheim, M.; Koenig, F.	‚ÄúThreshold-crossing‚Äù: A Useful Way to Establish the Counterfactual in Clinical Trials?	Clinical Pharmacology {\&} Therapeutics	100	6	699--712	2016	No
Michaelis and Ratain (2006)	Eifer, M.	◊ù◊ô◊¢◊ì◊û◊ú ◊ö◊û◊°◊ï◊û‚Äé					2009	No
Korn et al (2008)	Eigentler, T. K.; Schlaak, M.; of \ldots, J. C. Hassel Journal; undefined 2014	Effectiveness and tolerability of ipilimumab: experiences from 198 patients included in a named-patient program in various daily-practice settings and multiple	journals.lww.comSign in					No
Stone et al (2007)	Eisen, T.; Marais, R.; Affolter, A.; journal of \ldots, P. Lorigan British; undefined 2011	Sorafenib and dacarbazine as first-line therapy for advanced melanoma: phase I and open-label phase II studies	nature.comSign in					No
Gehan and Freireich (1974)	Eisenberger, Mario A.; Ellenberg, Susan; Leyland-Jones, Brian; Friedman, Michael	The application of a two-stage design for clinical trials in patients with recurrent head and neck cancer	Medical and Pediatric Oncology	16	3	162--168	1988	No
Korn et al (2001)	EISENHAUER, E. A.	Trial design for testing new therapies in ovarian cancer	International Journal of Gynecological Cancer	15	s3	258--265	2005	No
Eisenhauer (1998)	Eisenhauer, E. A.; \ldots, M. Bonetti Textbook of Medical; undefined 1999	Principles of clinical trials	books.google.comSign in					No
El-Maraghi and Eisenhauer (2008)	Eisenhauer, E. A.; Therasse, P.; CANCER, J. Bogaerts \ldots J. O. U. R. N. A. L. O. F.; undefined 2009	Âõ∫ÂΩ¢„Åå„Çì„ÅÆÊ≤ªÁôÇÂäπÊûúÂà§ÂÆö„ÅÆ„Åü„ÇÅ„ÅÆÊñ∞„Ç¨„Ç§„Éâ„É©„Ç§„É≥ (RECIST „Ç¨„Ç§„Éâ„É©„Ç§„É≥)	jcog.jpSign in					No
Goffin et al (2005)	Eisenhauer, E. A.; Therasse, P.; CANCER, J. Bogaerts \ldots J. O. U. R. N. A. L. O. F.; undefined 2009	Âõ∫ÂΩ¢„Åå„Çì„ÅÆÊ≤ªÁôÇÂäπÊûúÂà§ÂÆö„ÅÆ„Åü„ÇÅ„ÅÆÊñ∞„Ç¨„Ç§„Éâ„É©„Ç§„É≥ (RECIST „Ç¨„Ç§„Éâ„É©„Ç§„É≥)	jcog.jpSign in					No
Korn et al (2008)	Eissa, I.; Bustos-Villalobos, I.; Ichinose, T.; Cancers, S. Matsumura; undefined 2018	The current status and future prospects of oncolytic viruses in clinical trials against melanoma, glioma, pancreatic, and breast cancers	mdpi.comSign in					No
Ratain and Eckhardt (2004)	El Chediak, Alissar; Shamseddine, Ali; Bodgi, Larry; Obeid, Jean-Pierre; Geara, Fady; Zeidan, Youssef H.	Optimizing tumor immune response through combination of radiation and immunotherapy	Medical Oncology	34	9	165	2017	No
Korn et al (2001)	El-Shawy, O. E. M.	Evaluation of biochemical changes in experimental animals treated with some anticancer and radiosynthetizers					2009	No
Flaherty et al (1997)	Elias, Laurence; Lew, Danika; Figlin, Robert A.; Flanigan, Robert C.; Thompson, Mark E.; Triozzi, Pierre L.; Belt, Robert J.; Wood, David P.; Rivkin, Saul E.; Crawford, E. David	Infusional interleukin-2 and 5-fluorouracil with subcutaneous interferon-? for the treatment of patients with advanced renal cell carcinoma	Cancer	89	3	597--603	2000	No
Renfro and Sargent (2017)	Elicin, Olgun; Cihoric, Nikola; Vlaskou Badra, Eugenia; Ozsahin, Mahmut	Emerging patient-specific treatment modalities in head and neck cancer ‚Äì a systematic review	Expert Opinion on Investigational Drugs	28	4	365--376	2019	No
Lee and Feng (2005)	Elife, G. P. Lahvis; undefined 2017	Point of view: unbridle biomedical research from the laboratory cage	cdn.elifesciences.orgSign in					No
Gehan and Freireich (1974)	Ellenberg, J. H.; Armitage, P.; Chalmers, T. C.; Biometrics, E. A. Gehan; undefined 1990	Biostatistical collaboration in medical research	JSTORSign in					No
Gehan and Freireich (1974)	Ellenberg, S. S.; Keusch, G. T.; infectious \ldots, A. G. Babiker Clinical; undefined 2017	Rigorous clinical trial design in public health emergencies is essential	academic.oup.comSign in					No
Zia et al (2005)	Ellenberg, S. S.; of Law, S. Joffe The Journal; Medicine, \&; undefined 2017	Studying Effects of Medical Treatments: Randomized Clinical Trials and the Alternatives	journals.sagepub.comSign in					No
Gehan and Freireich (1974)	Ellenberg, S. S.; Sun, W.	Adjuvant therapy for gastric cancer: how negative results can help patients					2007	No
Zia et al (2005)	Ellenberg, Susan S.; Joffe, Steven	Studying Effects of Medical Treatments: Randomized Clinical Trials and the Alternatives	The Journal of Law, Medicine {\&} Ethics	45	3	375--381	2017	No
Maitland et al (2010)	Ellis, L. M.; Bernstein, D. S.; Voest, E. E.; Berlin, J. D.; Oncol, D. Sargent J. Clin; undefined 2014	American Society of Clinical Oncology perspective: raising the bar for clinical trials by defining clinically meaningful outcomes	academia.eduSign in					No
Ratain and Eckhardt (2004)	Ellis, L. M.; reviews Cancer, D. J. Hicklin Nature; undefined 2008	VEGF-targeted therapy: mechanisms of anti-tumour activity	nature.comSign in					No
Michaelis and Ratain (2006)	Emblem, K. E.; Farrar, C. T.; \ldots, E. R. Gerstner Nature reviews Clinical; undefined 2014	Vessel calibre‚Äîa potential MRI biomarker of tumour response in clinical trials	nature.comSign in					No
Korn et al (2008)	Emens, L. A.; Ascierto, P. A.; Darcy, P. K.; of \ldots, S. Demaria European Journal; undefined 2017	Cancer immunotherapy: opportunities and challenges in the rapidly evolving clinical landscape	ElsevierSign in					No
Ratain and Eckhardt (2004)	Emerging, J. E. Dancey Lung Cancer: Translational; undefined 2007	Early Clinical Trial Design Issues: Patient Populations, End Points	Informa HealthCareSign in					No
Gehan and Freireich (1974)	Emrich, Lawrence J.	Required duration and power determinations for historically controlled studies of survival times	Statistics in Medicine	8	2	153--160	1989	No
Korn et al (2008)	ËÑ≥Á•ûÁµåÂ§ñÁßë, ÂõõÂÆÆ„ÅÇ„ÇÑÔºå Â≤°Áî∞ÁúüÊ®πÔºå Áï†Â±±Âì≤ÂÆóÔºå Êñ∞Â†ÇÊï¶ \ldots Surgery; undefined 2012	Â§öÁô∫ÊÄßËÑ≥Âá∫Ë°Ä„Å´„Å¶Áô∫Áóá„Åó„ÅüËª¢ÁßªÊÄßÊÇ™ÊÄßÈªíËâ≤ËÖ´„ÅÆ 1 ‰æã	Ê†™Âºè‰ºöÁ§æÂåªÂ≠¶Êõ∏Èô¢Sign in					No
Korn et al (2008)	Enninga, Elizabeth Ann L.; Moser, Justin C.; Weaver, Amy L.; Markovic, Svetomir N.; Brewer, Jerry D.; Leontovich, Alexey A.; Hieken, Tina J.; Shuster, Lynne; Kottschade, Lisa A.; Olariu, Ariadna; Mansfield, Aaron S.; Dronca, Roxana S.	Survival of cutaneous melanoma based on sex, age, and stage in the United States, 1992-2011	Cancer Medicine	6	10	2203--2212	2017	No
Ratain and Eckhardt (2004)	Enooku, Kenichiro; Tateishi, Ryosuke; Kanai, Fumihiko; Kondo, Yuji; Masuzaki, Ryota; Goto, Tadashi; Shiina, Shuichiro; Yoshida, Haruhiko; Omata, Masao; Koike, Kazuhiko	Evaluation of molecular targeted cancer drug by changes in tumor marker doubling times	Journal of Gastroenterology	47	1	71--78	2012	No
Mandrekar and Sargent (2010)	Êó•Êú¨, Ë∞∑Â≤°ÂÅ•Ë≥áÔºå ‰∏ãÂ∑ùÊïèÈõÑ Êó•Êú¨Ë®àÁÆóÊ©üÁµ±Ë®àÂ≠¶‰ºö„Ç∑„É≥„Éù„Ç∏„Ç¶„É†Ë´ñÊñáÈõÜ; undefined 2016	Â§öÈáçÊÄß„ÇíËÄÉÊÖÆ„Åó„ÅüÁÑ°‰ΩúÁÇ∫ÂåñÊØîËºÉÁ¨¨ II Áõ∏Ë©¶È®ì„ÅÆ 2 ÊÆµÈöé„Éá„Ç∂„Ç§„É≥„Å®„Åù„ÅÆË©ï‰æ°	jstage.jst.go.jpSign in					No
Lee and Feng (2005)	Êó•Êú¨ÂÜÖÁßëÂ≠¶‰ºöÈõëË™å, Ê£ÆÁî∞Êô∫Ë¶ñ; undefined 2009	3. Êñ∞Ë¶èËñ¨Ââ§„Å´Èñ¢„Åô„ÇãËá®Â∫äË©¶È®ì„Éá„Ç∂„Ç§„É≥	jstage.jst.go.jpSign in					No
Korn et al (2008)	Êó•Êú¨Ëñ¨ÁêÜÂ≠¶ÈõëË™å, Â§©ÈáéÂ≠¶Ôºå Â∞èÊûóÊ¥ãÂ≠êÔºå Èï∑Ë∞∑Â∑ùÁúüË£ïÁæéÔºå Â§ßÂ°öÂ∫∑Âè∏; undefined 2016	ÊäóÊÇ™ÊÄßËÖ´ÁòçËñ¨„Éí„ÉàÂûãÊäó„Éí„Éà CTLA-4 „É¢„Éé„ÇØ„É≠„Éº„Éä„É´Êäó‰Ωì„Ç§„Éî„É™„É†„Éû„Éñ („É§„Éº„Éú„Ç§\textregistered ÁÇπÊª¥ÈùôÊ≥®Ê∂≤ 50 mg) „ÅÆËñ¨ÁêÜÂ≠¶ÁöÑÁâπÊÄß„Å®Ëá®Â∫äÂäπÊûú	jstage.jst.go.jpSign in					No
Dhani et al (2009)	Epelbaum, R.; Shacham-Shmueli, E.; \ldots, B. Klein BioMed Research; undefined 2015	Molecular profiling-selected therapy for treatment of advanced pancreaticobiliary cancer: a retrospective multicenter study	hindawi.comSign in					No
Gehan and Freireich (1974)	epidemiology: principles; Clinical, J. H. Ellenberg Neurological; undefined 1978	BIOSTATISTICS AND ITS RELATIONSHIP TO NEUROEPIDEMIOLOGY	Raven Press (ID)Sign in					No
El-Maraghi and Eisenhauer (2008)	Epstein, Richard J.	Unblocking Blockbusters: Using Boolean Text-Mining to Optimise Clinical Trial Design and Timeline for Novel Anticancer Drugs	Cancer Informatics	7		CIN.S2666	2009	No
Yap et al (2010)	Eriksson, A.	Studies of New Signal Transduction Modulators in Acute Myeloid Leukemia					2012	No
Korn et al (2008)	Ernst, D. S.; Petrella, T.; Joshua, A. M.; \ldots, A. Hamou Current; undefined 2016	Burden of illness for metastatic melanoma in Canada, 2011‚Äì2013	ncbi.nlm.nih.govSign in					No
Korn et al (2008)	Eroglu, Zeynep; Kong, Kevin M.; Jakowatz, James G.; Samlowski, Wolfram; Fruehauf, John P.	Phase II clinical trial evaluating docetaxel, vinorelbine and GM-CSF in stage IV melanoma	Cancer Chemotherapy and Pharmacology	68	4	1081--1087	2011	No
Ratain and Eckhardt (2004)	Eschbach, R. S.; Clevert, D. A.; One, H. Hirner-Eppeneder PloS; undefined 2017	Contrast-enhanced ultrasound with VEGFR2-targeted microbubbles for monitoring regorafenib therapy effects in experimental colorectal adenocarcinomas in	journals.plos.orgSign in					No
Ratain and Eckhardt (2004)	Eschbach, Ralf S.; Fendler, Wolfgang P.; Kazmierczak, Philipp M.; Hacker, Marcus; Rominger, Axel; Carlsen, Janette; Hirner-Eppeneder, Heidrun; Schuster, Jessica; Moser, Matthias; Havla, Lukas; Schneider, Moritz J.; Ingrisch, Michael; Spaeth, Lukas; Reiser, Maximilian F.; Nikolaou, Konstantin; Cyran, Clemens C.	Correlation of Perfusion MRI and 18F-FDG PET Imaging Biomarkers for Monitoring Regorafenib Therapy in Experimental Colon Carcinomas with Immunohistochemical Validation	PLOS ONE	10	2	e0115543	2015	No
Ratain and Eckhardt (2004)	Eschbach, Ralf Stefan; Clevert, Dirk-Andre; Hirner-Eppeneder, Heidrun; Ingrisch, Michael; Moser, Matthias; Schuster, Jessica; Tadros, Dina; Schneider, Moritz; Kazmierczak, Philipp Maximilian; Reiser, Maximilian; Cyran, Clemens C.	Contrast-Enhanced Ultrasound with VEGFR2-Targeted Microbubbles for Monitoring Regorafenib Therapy Effects in Experimental Colorectal Adenocarcinomas in Rats with DCE-MRI and Immunohistochemical Validation	PLOS ONE	12	1	e0169323	2017	No
Ratain and Eckhardt (2004)	Escudier, B.; Eisen, T.; of clinical \ldots, W. M. Stadler Journal; undefined 2009	Sorafenib for treatment of renal cell carcinoma: final efficacy and safety results of the phase III treatment approaches in renal cancer global evaluation trial	researchgate.netSign in					No
Korn et al (2001)	Escudier, B.; Lassau, N.; Angevin, E.; \ldots, J. C. Soria Clinical Cancer; undefined 2007	Phase I trial of sorafenib in combination with IFN $\alpha$-2a in patients with unresectable and/or metastatic renal cell carcinoma or malignant melanoma	AACRSign in					No
Ratain and Eckhardt (2004)	Escudier, Bernard; Eisen, Tim; Stadler, Walter M.; Szczylik, Cezary; Oudard, St{\'{e}}phane; Siebels, Michael; Negrier, Sylvie; Chevreau, Christine; Solska, Ewa; Desai, Apurva A.; Rolland, Fr{\'{e}}d{\'{e}}ric; Demkow, Tomasz; Hutson, Thomas E.; Gore, Martin; Freeman, Scott; Schwartz, Brian; Shan, Minghua; Simantov, Ronit; Bukowski, Ronald M.	Sorafenib in Advanced Clear-Cell Renal-Cell Carcinoma	New England Journal of Medicine	356	2	125--134	2007	No
Eskens and Verweij (2000)	Eskens, F.; Dumez, H.; Hoekstra, R.; journal of \ldots, A. Perschl European; undefined 2003	Phase I and pharmacokinetic study of continuous twice weekly intravenous administration of Cilengitide (EMD 121974), a novel inhibitor of the integrins $\alpha$v$\beta$3 and	ElsevierSign in					No
Korn et al (2001)	Eskens, Ferry	Critical Assessment of Angiogenesis Inhibitors in Clinical Trials	Tumori Journal	1	6{\_}suppl1	S12--S13	2002	No
Estey and Thall (2003)	Estey, E. H.	Treatment of acute myeloid leukemia					2009	No
Thall and Estey (1993)	Estey, E. H.	Dr. Julio E. Selva Pallares	drjulioselva.comSign in					No
Thall and Estey (1993)	Estey, E.; Cortes, J.; Beran, M.; Koller, Ch. A.; Keating, M. J.	AML in the Elderly				621--627	2001	No
Thall and Estey (1993)	Estey, E.; Giles, F.; Cortes, J.; Beran, M.; Koller, C.; O'Brien, S.; Pierce, S.; Kantarjian, H.	Treatment of AML and High Risk MDS at M.D. Anderson: The Lone Star Approach				394--403	2003	No
Thall and Estey (1993)	Estey, E.; Kornblau, S.; Pierce, S.; \ldots, H. Kantarjian; undefined 1996	A stratification system for evaluating and selecting therapies in patients with relapsed or primary refractory acute myelogenous leukemia	pdfs.semanticscholar.orgSign in					No
Estey and Thall (2003)	Estey, E.; Levine, R. L.; Blood, B. L{\{o}}wenberg; undefined 2015"	Current challenges in clinical development of ‚Äútargeted therapies‚Äù: the case of acute myeloid leukemia	Am Soc HematologySign in					No
Estey and Thall (2003)	Estey, E.; Lima, M. De; Tibes, R.; Pierce, S.; Blood, H. Kantarjian; undefined 2007	Prospective feasibility analysis of reduced-intensity conditioning (RIC) regimens for hematopoietic stem cell transplantation (HSCT) in elderly patients with acute	Am Soc HematologySign in					No
Zia et al (2005)	Estey, E.; Othus, M.; Leukemia, R. P. Gale; undefined 2019	New study-designs to address the clinical complexity of acute myeloid leukemia.	nature.comSign in					No
Thall and Estey (1993)	Estey, E.; Thall, P.; chemotherapy; Pharmacology, C. David Cancer; undefined 1997	Design and analysis of trials of salvage therapy in acute myelogenous leukemia	SpringerSign in					No
Estey and Thall (2003)	Estey, Elihu	Targeted Therapy in Acute Myelogenous Leukemia				21--42		No
Estey and Thall (2003)	Estey, Elihu	Therapy of AML				1--20		No
Estey and Thall (2003)	Estey, Elihu	Acute Myeloid Leukemia and Myelodysplastic Syndromes in Older Patients	Journal of Clinical Oncology	25	14	1908--1915	2007	No
Estey and Thall (2003)	Estey, Elihu	New Designs for Clinical Trials				399--415	2007	No
Thall and Estey (1993)	Estey, Elihu H.	Therapeutic options for acute myelogenous leukemia	Cancer	92	5	1059--1073	2001	No
Korn et al (2008)	et de V{\'{e}}n{\'{e}}r{\'{e}}ologie, C. Robert Annales de Dermatologie; undefined 2008	Quoi de neuf en canc\'erologie cutan\'ee?	ElsevierSign in					No
Gehan and Freireich (1974)	Ethics, S. J. R. D. Truog The Oxford Textbook of Clinical Research; undefined 2008	Equipoise and Randomization	books.google.comSign in					No
Yap et al (2010)	Ettouati, W. S.; Hirsch, J. D.; in Pharmacy, J. D. Ma I. N. N. O. V. A. T. I. O. N. S.; undefined 2013	Design and Implementation of an Interdisciplinary Elective Course in Drug Discovery, Development, and Commercialization	pubs.lib.umn.eduSign in					No
Yap et al (2010)	Ettouati, W. S.; Hirsch, J. D.; Ma, J. D.	http://z. umn. edu/INNOVATIONS 2013, Vol. 4, No. 3, Article 121 INNOVATIONS in pharmacy 1 Design and Implementation of an Interdisciplinary Elective Course in					2013	No
Twardowski and Gradishar (1997)	Êùé‰øÆ‰πâ, ÊùéÁßÄÂ®üÔºå ÂÆãÁ••Á¶èÔºå Êù®Â∑çÔºå Áî∞Ê¢ÖÔºå Êù®Êó≠Ôºå ÂàòÊûóÊûóÔºå	pEgr‚Äîangiostatin Âü∫Âõ†ËæêÂ∞ÑËØ±ÂØºË°®ËææÁâπÊÄßÂèäÂÖ∂ÊäóËÇøÁò§‰ΩúÁî®					2003	No
Michaelis and Ratain (2006)	ÊùéÊ£Æ, ‰∫éÈü¨Ôºå ÁΩóÂ®ÖÁ∫¢Ôºå ÈÇ±Â≤©Ôºå	MSCT Êõ≤Èù¢ÈáçÂª∫ÊäÄÊúØÂú®ËØÑ‰ª∑ËøõÂ±ïÊúüÁªìÁõ¥ËÇ†ÁôåÊñ∞ËæÖÂä©ÂåñÁñóÁñóÊïà‰∏äÁöÑ‰ª∑ÂÄº					2009	No
Ratain and Eckhardt (2004)	Eveno, C.; Henaff, C. Le; Audollent, R.; in medicine \ldots, P. Soyer Ultrasound; undefined 2012	Tumor and non-tumor liver angiogenesis is traced and evaluated by hepatic arterial ultrasound in murine models	ElsevierSign in					No
Adjei et al (2009)	Every, S. P. I.	The National Cancer Institute's Experimental Therapeutics Clinical Trials Network					2015	No
Cannistra (2009)	Evrard, S.; Audisio, R.; Poston, G.; of \ldots, C. Caballero Annals; undefined 2016	From a comic opera to surcare an open letter to whom clinical research in surgery is a concern: announcing the launch of SURCARE	journals.lww.comSign in					No
Yap et al (2010)	EXchange, T. Fulmer Science-Business; undefined 2011	Rethinking mechanisms of drug discovery	SpringerSign in					No
Dhani et al (2009)	experimental Metastasis, R. Ashfaq Clinical \&; undefined 2012	Molecular profiling for personalized cancer care	SpringerSign in					No
Korn et al (2001)	Experiments, S. Chevret Statistical Methods for Dose-Finding; undefined 2006	Basic concepts in dose-finding	Wiley Online LibrarySign in					No
Korn et al (2001)	Ezzalfani, Monia; Zohar, Sarah; Qin, Rui; Mandrekar, Sumithra J.; Deley, Marie-C{\'{e}}cile Le	Dose-finding designs using a novel quasi-continuous endpoint for multiple‚Äâtoxicities	Statistics in Medicine	32	16	2728--2746	2013	No
Tsimberidou et al (2009)	ÊµôÊ±ü‰∏≠Ë•øÂåªÁªìÂêàÊùÇÂøó, ÊØõÊôìÊïè; undefined 2015	Ê∞¥È£ûËìüÂÆæËÅîÂêàÈ°∫ÈìÇËØ±ÂØº‰∫∫ËÇ∫ËÖ∫ÁôåÁªÜËÉû A549 Âáã‰∫°ÂèäÊú∫Âà∂	cnki.com.cnSign in					No
Gehan and Freireich (1974)	f{\{u}}r Chirurgie	G. Feifel Langenbecks Archiv; undefined 1981"	54. Kontroverse Standpunkte bei der Anwendung von historischen Kontrollen: Gibt es ein Alles-oder Nichts-Gesetz?	SpringerSign in				No
Roberts et al (2003)	f{\{u}}r Evidenz	W. D. Ludwig Zeitschrift; Im	Fortbildung und Qualit{\"{a}}t; undefined 2012"	Possibilities and limitations of stratified medicine based on biomarkers and targeted therapies in oncology	zefq-journal.orgSign in			No
Korn et al (2008)	Factor, M. I.	Control of Tumor-Associated Macrophage					2013	No
Estey and Thall (2003)	Faduola, P.; Hakim, A.; \ldots, J. Mansn{\'{e}}rus Translational; undefined 2013	Acute myeloid leukaemia-therapy-past, present and future	pdfs.semanticscholar.orgSign in					No
Korn et al (2008)	Falchook, G. S.; Lewis, K. D.; Infante, J. R.; lancet Oncology, M. S. Gordon The; undefined 2012	Activity of the oral MEK inhibitor trametinib in patients with advanced melanoma: a phase 1 dose-escalation trial	ElsevierSign in					No
Mick et al (2000)	Fallica, B.; Makin, G.; Biology, M. H. Zaman Integrative; undefined 2011	Bioengineering approaches to study multidrug resistance in tumor cells	academic.oup.comSign in					No
Yap et al (2010)	Fan, Y.; Mansoor, N.; Ahmad, T.; Khan, R. A.; Oncotarget, M. Czejka; undefined 2017	Physiologically based pharmacokinetic modeling for predicting irinotecan exposure in human body	ncbi.nlm.nih.govSign in					No
Michaelis and Ratain (2006)	Fang, L.; Lonsdorf, A. S.; Dermatology, S. T. Hwang Journal of Investigative; undefined 2008	Immunotherapy for advanced melanoma	ElsevierSign in					No
Grossman et al (2017)	Fares, J.; Kanojia, D.; Cordero, A.; \ldots, A. Rashidi Neuro-Oncology; undefined 2019	Current state of clinical trials in breast cancer brain metastases	academic.oup.comSign in					No
Michaelis and Ratain (2006)	Farhat, G.	Development of Quantitative Optical Coherence Tomography Methods for Cell Death Detection					2016	No
Korn et al (2008)	Faries, M. B.; Leung, A.; Morton, D. L.; Hari, D.; \ldots, J. H. Lee Journal of the American; undefined 2014	A 20-year experience of hepatic resection for melanoma: is there an expanding role?	ElsevierSign in					No
Twardowski and Gradishar (1997)	Farinelle, S.; Malonne, H.; of pharmacological; \ldots, C. Chaboteaux \ldots; undefined 2000	Characterization of TNP-470-induced modifications to cell functions in HUVEC and cancer cells	ElsevierSign in					No
Rubinstein et al (2009)	Farlow, M. R.; Thompson, R. E.; of \ldots, L. J. Wei Journal; undefined 2019	A Randomized, Double-Blind, Placebo-Controlled, Phase II Study Assessing Safety, Tolerability, and Efficacy of Bryostatin in the Treatment of Moderately Severe to	content.iospress.comSign in					No
Estey and Thall (2003)	Fathi, A. T.; oncology Reports, J. E. Karp Current; undefined 2009	New agents in acute myeloid leukemia: beyond cytarabine and anthracyclines	SpringerSign in					No
Korn et al (2008)	Fattore, L.; Costantini, S.; Malpicci, D.; Oncotarget, C. F. Ruggiero; undefined 2017	MicroRNAs in melanoma development and resistance to target therapy	ncbi.nlm.nih.govSign in					No
Korn et al (2008)	Fattore, L.; Malpicci, D.; Marra, E.; Belleudi, F.; Oncotarget, A. Noto; undefined 2015	Combination of antibodies directed against different ErbB3 surface epitopes prevents the establishment of resistance to BRAF/MEK inhibitors in melanoma	ncbi.nlm.nih.govSign in					No
Korn et al (2008)	Fattore, L.; Mancini, R.; opinion on \ldots, P. A. Ascierto Expert; undefined 2019	The potential of BRAF-associated non-coding RNA as a therapeutic target in melanoma	Taylor {\&} FrancisSign in					No
Korn et al (2008)	Fattore, L.; Sacconi, A.; Mancini, R.; growth Factor, G. Ciliberto Cytokine \&; undefined 2017	MicroRNA-driven deregulation of cytokine expression helps development of drug resistance in metastatic melanoma	ElsevierSign in					No
Korn et al (2008)	Fattore, Luigi; Mancini, Rita; Ascierto, Paolo Antonio; Ciliberto, Gennaro	The potential of BRAF-associated non-coding RNA as a therapeutic target in melanoma	Expert Opinion on Therapeutic Targets	23	1	53--68	2019	No
Korn et al (2008)	Fattore, Luigi; Marra, Emanuele; Pisanu, Maria; Noto, Alessia; de Vitis, Claudia; Belleudi, Francesca; Aurisicchio, Luigi; Mancini, Rita; Torrisi, Maria; Ascierto, Paolo; Ciliberto, Gennaro	Activation of an early feedback survival loop involving phospho-ErbB3 is a general response of melanoma cells to RAF/MEK inhibition and is abrogated by anti-ErbB3 antibodies	Journal of Translational Medicine	11	1	180	2013	No
Korn et al (2008)	Fecher, L. A.; \ldots, R. K. Amaravadi Hematology; undefined 2009	Drug targeting of oncogenic pathways in melanoma	hemonc.theclinics.comSign in					No
Michaelis and Ratain (2006)	Fecher, Leslie A.; Cummings, Staci D.; Keefe, Megan J.; Alani, Rhoda M.	Toward a Molecular Classification of Melanoma	Journal of Clinical Oncology	25	12	1606--1620	2007	No
Rubinstein et al (2005)	Fedorov, V. V.; Online, T. Liu Wiley StatsRef: Statistics Reference; undefined 2014	Enrichment design	Wiley Online LibrarySign in					No
Rosner et al (2002)	Fedorov, V. V.; Practice, T. Liu Journal of Statistical Theory; undefined 2014	Randomized Discontinuation Trials With Binary Outcomes	Taylor {\&} FrancisSign in					No
Korn et al (2001)	Fedorov, V.; Science, T. Liu GlaxoSmithKline Biomedical Data; undefined 2005	Randomized discontinuation trials: Design and efficiency	academia.eduSign in					No
Rosner et al (2002)	Fedorov, Valerii V.; Liu, Tao	Enrichment Design					2014	No
Gehan and Freireich (1974)	Feifel, G.	54. Kontroverse Standpunkte bei der Anwendung von historischen Kontrollen: Gibt es ein Alles- oder Nichts-Gesetz?	Langenbecks Archiv fÔøΩr Chirurgie	355	1	399--403	1981	No
Gehan and Freireich (1974)	Feinstein, Alvan R.	XXVI. Medical ethics and the architecture of clinical research	Clinical Pharmacology {\&} Therapeutics	15	3	316--334	1974	No
Korn et al (2001)	Feldman, Darren R.; Patil, Sujata; Trinos, Michael J.; Carousso, Maryann; Ginsberg, Michelle S.; Sheinfeld, Joel; Bajorin, Dean F.; Bosl, George J.; Motzer, Robert J.	Progression-free and overall survival in patients with relapsed/refractory germ cell tumors treated with single-agent chemotherapy: Endpoints for clinical trial design	Cancer	118	4	981--986	2012	No
Korn et al (2008)	Feng, Y.; Roy, A.; Masson, E.; Chen, T. T.; \ldots, R. Humphrey Clinical Cancer; undefined 2013	Exposure‚Äìresponse relationships of the efficacy and safety of ipilimumab in patients with advanced melanoma	AACRSign in					No
Michaelis and Ratain (2006)	Fennell, Dean A.; Steele, Jeremy P. C.; Shamash, Jonathan; Evans, Marie T.; Wells, Paula; Sheaff, Michael T.; Rudd, Robin M.; Stebbing, Justin	Efficacy and safety of first- or second-line irinotecan, cisplatin, and mitomycin in mesothelioma	Cancer	109	1	93--99	2007	No
Michaelis and Ratain (2006)	Fennell, Dean A.; Steele, Jeremy P. C.; Shamash, Jonathan; Slater, Sarah E.; Sheaff, Michael T.; Wells, Paula; Rudd, Robin M.; Stebbing, Justin	Phase II trial of irinotecan, cisplatin and mitomycin for relapsed small cell lung cancer	International Journal of Cancer	121	11	2575--2577	2007	No
Korn et al (2008)	Fernandes, J{\'{e}}r{\^{o}}me; Bregman, Bruno; Combemale, Patrick; Amaz, Camille; de L{\'{e}}otoing, Lucie; Vainchtock, Alexandre; Gaudin, Anne-Fran{\c{c}}oise	Hospitalisation costs of metastatic melanoma in France; the MELISSA study (MELanoma In hoSpital coSts Assessment)	BMC Health Services Research	17	1	542	2017	No
Eisenhauer (1998)	Fernandez-Martos, Carlos; Guerrero, Angel; Minsky, Bruce	Clinically Relevant Study End Points in Rectal Cancer				3--19	2012	No
Yap et al (2010)	Feron, Olivier	Challenges in Pharmacotherapy of Neoplastic Diseases ‚Äì The Search for Addictions	Frontiers in Pharmacology	1			2010	No
Yap et al (2010)	Ferraldeschi, R.; Attard, G.; Chemistry, J. S. de Bono Clinical; undefined 2013	Novel strategies to test biological hypotheses in early drug development for advanced prostate cancer	clinchem.aaccjnls.orgSign in					No
Yap et al (2010)	Ferraldeschi, R.; Cancer, G. Attard Handbook of Metastatic Breast; undefined 2011	Novel biomarker approaches for improving therapeutic strategies in metastatic breast cancer	books.google.comSign in					No
Estey and Thall (2003)	Ferrara, F.; Palmieri, S.; Haematologica, G. Mele; undefined 2004	Prognostic factors and therapeutic options for relapsed or refractory acute myeloid leukemia	haematologica.orgSign in					No
Van Glabbeke et al (2002)	Ferrara, J. L. M.; Anasetti, C.; Stadtmauer, E.; \ldots, J. Antin Biology of Blood; undefined 2007	Blood and marrow transplant clinical trials network state of the science symposium 2007	ElsevierSign in					No
Ratain and Eckhardt (2004)	Ferreir{\'{o}}s, J.; Cabeza, B.; Gayete, \'{A}; S{\'{a}}nchez, M.; Radiolog{\'{i}}a, M. I. Torres; undefined 2015	Recomendaciones para el diagn\'ostico radiol\'ogico y la valoraci\'on de la respuesta terap\'eutica en el c\'ancer de pulm\'on. Consenso nacional de la Sociedad Espa\~nola	ElsevierSign in					No
Rubinstein et al (2005)	Ferreri, A. J. M.; Reni, M.; Foppoli, M.; Lancet, M. Martelli The; undefined 2009	High-dose cytarabine plus high-dose methotrexate versus high-dose methotrexate alone in patients with primary CNS lymphoma: a randomised phase 2 trial	ElsevierSign in					No
Ratain and Eckhardt (2004)	Ferte, C.; Koscielny, S.; Albiges, L.; Rocher, L.; Urology, J. C. Soria European; undefined 2014	Tumor growth rate provides useful information to evaluate sorafenib and everolimus treatment in metastatic renal cell carcinoma patients: an integrated	ElsevierSign in					No
Korn et al (2001)	Ferte, Charles; Soria, Jean-Charles; Penel, Nicolas	Dose-Levels and First Signs of Efficacy in Contemporary Oncology Phase 1 Clinical Trials	PLoS ONE	6	3	e16633	2011	No
Sharma et al (2011)	Feuerstein, A.; Ratain, M. J.	Oncology Micro-Cap Stocks: Caveat Emptor!	JNCI Journal of the National Cancer Institute	103	20	1488--1489	2011	No
Roberts et al (2003)	Fialho, A. M.; Therapy, A. M. Chakrabarty Emerging Cancer; undefined 2010	Promiscuous anticancer drugs from pathogenic bacteria: rational versus intelligent drug design	books.google.comSign in					No
Korn et al (2008)	Fico, Annalisa; Alfano, Daniela; Valentino, Anna; Vasta, Valeria; Cavalcanti, Ernesta; Travali, Salvatore; Patriarca, Eduardo J.; Caputo, Emilia	c-Myc modulation: a key role in melanoma drug response	Cancer Biology {\&} Therapy	16	9	1375--1386	2015	No
Korn et al (2008)	Filippi, A. R.; Fava, P.; Badellino, S.; \ldots, C. Astrua Radiotherapy; undefined 2016	Radiotherapy and immune checkpoints inhibitors for advanced melanoma	ElsevierSign in					No
Stone et al (2007)	Filleron, T.; Kouokam, W.; of \ldots, J. Gilhodes Annals; undefined 2016	Statistical controversies in clinical research: should schedules of tumor size assessments be changed?	academic.oup.comSign in					No
Michaelis and Ratain (2006)	Fingleton, B.; Lange, K.; experimental \ldots, B. Caldwell Clinical \&; undefined 2017	Perspective on the interpretation of research and translation to clinical care with therapy-associated metastatic breast cancer progression as an example	SpringerSign in					No
Korn et al (2001)	Fingleton, Barbara	Matrix metalloproteinase inhibitors for cancer therapy: the current situation and future prospects	Expert Opinion on Therapeutic Targets	7	3	385--397	2003	No
Michaelis and Ratain (2006)	Fingleton, Barbara	MMP Inhibitor Clinical Trials ‚Äì The Past, Present, and Future				759--785		No
Stone et al (2007)	Finn, L.; Oncology, W. Tan I. S. R. N.; undefined 2012	Proof of Concept to Clinical Confirmation: Evolving Clinical Trial Designs for Targeted Agents	downloads.hindawi.comSign in					No
Zia et al (2005)	Fiorino, Tony	Industry, Clinical Trials, and the Cost of Cancer Drugs: An Investor's Perspective	Journal of Clinical Oncology	25	19	e21--e23	2007	No
Betensky et al (2002)	Fischer, O. M.; Streit, S.; Hart, S.; opinion in chemical Biology, A. Ullrich Current; undefined 2003	Beyond herceptin and gleevec	ElsevierSign in					No
Estey and Thall (2003)	Fischer, T.; Stone, R. M.; \ldots, D. J. DeAngelo Journal of Clinical; undefined 2010	Phase IIB trial of oral Midostaurin (PKC412), the FMS-like tyrosine kinase 3 receptor (FLT3) and multi-targeted kinase inhibitor, in patients with acute myeloid	ncbi.nlm.nih.govSign in					No
Wilson et al (2015)	Fish, R.; Sanders, C.; Ryan, N.; der Veer, S. Van; Renehan, A. G.; Williamson, P. R.	Systematic review of outcome measures following chemoradiotherapy for the treatment of anal cancer (CORMAC)	Colorectal Disease	20	5	371--382	2018	No
Korn et al (2008)	Fisher, R.; management; Research, J. Larkin Cancer; undefined 2012	Vemurafenib: a new treatment for BRAF-V600 mutated advanced melanoma	ncbi.nlm.nih.govSign in					No
Vickers et al (2007)	FitzGerald, Thomas J.; White, Keith; Saltz, Joel; Sharma, Ashish; Siegel, Eliot; Urie, Marcia; Ulin, Ken; Purdy, James; Bosch, Walter; Matthews, John; Deasy, Joseph; Ibbott, Geoffrey; Laurie, Fran; Hanusik, Richard; Yorty, Jeff; Bishop-Jodoin, Maryann; Kessel, Sandy; Cicchetti, M. Giulia; McCarten, Kathleen; Rosen, Nancy; Pieters, Richard; Voss, Stephan; Reaman, Gregory; Schnall, Mitchell; Schils…	Development of a Queriable Database for Oncology Outcome Analysis				55--66	2008	No
Korn et al (2008)	Flaherty, K. T.; Lee, S. J.; Zhao, F.; \ldots, L. M. Schuchter Journal of Clinical; undefined 2013	Phase III trial of carboplatin and paclitaxel with or without sorafenib in metastatic melanoma	ncbi.nlm.nih.govSign in					No
Korn et al (2008)	Flaherty, Keith T.	Is It Good or Bad to Find a \textlessi\textgreaterBRAF\textless/i\textgreater Mutation?	Journal of Clinical Oncology	29	10	1229--1230	2011	No
Liu et al (1999)	Flaherty, L. E.; Atkins, M.; Sosman, J.; Weiss, G.; Clark, J. I.; Margolin, K.; Dutcher, J.; Gordon, M. S.; Lotze, M.; Mier, J.; Sorokin, P.; Fisher, R. I.; Appel, C.; Du, W.	Outpatient Biochemotherapy With Interleukin-2 and Interferon Alfa-2b in Patients With Metastatic Malignant Melanoma: Results of Two Phase II Cytokine Working Group Trials	Journal of Clinical Oncology	19	13	3194--3202	2001	No
Gehan and Freireich (1974)	Flamant, R.; Hill, C.	Planning and organization of controlled clinical trials	Medical Informatics	1	3	209--213	1976	No
Korn et al (2008)	Fleeman, Nigel; Bagust, Adrian; Boland, Angela; Beale, Sophie; Richardson, Marty; Krishan, Ashma; Stainthorpe, Angela; Abdulla, Ahmed; Kotas, Eleanor; Banks, Lindsay; Payne, Miranda	Talimogene Laherparepvec for Treating Metastatic Melanoma: An Evidence Review Group Perspective of a NICE Single Technology Appraisal	PharmacoEconomics	35	10	1035--1046	2017	No
Eskens and Verweij (2000)	Fleischer, Frank; Gaschler-Markefski, Birgit; Bluhmki, Erich	A statistical model for the dependence between progression-free survival and overall survival	Statistics in Medicine	28	21	2669--2686	2009	No
Roberts et al (2003)	Fleischhacker, Adam; Ninh, Anh; Zhao, Yao	Positioning Inventory in Clinical Trial Supply Chains	Production and Operations Management	24	6	991--1011	2015	No
Gehan and Freireich (1974)	Fleiss, J. L.; of clinical Epidemiology, A. J. Gross Journal; undefined 1991	Meta-analysis in epidemiology, with special reference to studies of the association between exposure to environmental tobacco smoke and lung cancer: a critique	ElsevierSign in					No
Ratain et al (2008)	Fleming, T. R.; Rothmann, M. D.; Oncology, H. L. Lu Journal of Clinical; undefined 2009	Issues in using progression-free survival when evaluating oncology products	ncbi.nlm.nih.govSign in					No
Gehan and Freireich (1974)	Fletcher, John C.; Branson, Roy; Freireich, Emil J.	Invited remarks	Clinical Pharmacology {\&} Therapeutics	25	5part2	742--746	1979	No
Tsimberidou et al (2009)	Flores, J. A. Martinalbo	Desarrrollo y acceso al mercado de medicamentos oncol\'ogicos personalizados					2015	No
Gehan and Freireich (1974)	Flueck, John A.	The role of statistics in weather modification Experiments	Atmosphere-Ocean	16	4	377--395	1978	No
Wilson et al (2015)	Fokas, E.; Fietkau, R.; of \ldots, A. Hartmann Annals; undefined 2018	Neoadjuvant rectal score as individual-level surrogate for disease-free survival in rectal cancer in the CAO/ARO/AIO-04 randomized phase III trial	academic.oup.comSign in					No
Korn et al (2008)	Foppen, M. H. Geukes; Brandsma, D.; of \ldots, C. U. Blank Annals; undefined 2016	Targeted treatment and immunotherapy in leptomeningeal metastases from melanoma	academic.oup.comSign in					No
Korn et al (2008)	for immunotherapy of Cancer, M. R. Albertini Journal; undefined 2018	The age of enlightenment in melanoma immunotherapy	jitc.biomedcentral.comSign in					No
Rosner et al (2002)	for Predictive, P. F. Thall Design; of Clinical Trials, Analysis; undefined 2015	Bayesian Adaptive Methods for Clinical Trials of Targeted Agents	books.google.comSign in					No
Michaelis and Ratain (2006)	Forner, Alejandro; Ayuso, Carmen; Varela, Mar{\'{i}}a; Rimola, Jordi; Hessheimer, Amelia J.; de Lope, Carlos Rodriguez; Reig, Mar{\'{i}}a; Bianchi, Lu{\'{i}}s; Llovet, Josep M.; Bruix, Jordi	Evaluation of tumor response after locoregional therapies in hepatocellular carcinoma	Cancer	115	3	616--623	2009	No
Saad et al (2017)	Foroughi, Siavash; Wong, Hui-li; Gately, Lucy; Lee, Margaret; Simons, Koen; Tie, Jeanne; Burgess, Antony Wilks; Gibbs, Peter	Re-inventing the randomized controlled trial in medical oncology: The registry-based trial	Asia-Pacific Journal of Clinical Oncology	14	6	365--373	2018	No
Renfro and Sargent (2017)	Forum, E. Winkler; undefined 2017	Verh\altnis von personalisierter zu evidenzbasierter Medizin"	SpringerSign in					No
Betensky et al (2002)	Forum, N. Zeps Cancer; undefined 2003	Ethics and logistics of using archival pathology material	search.informit.com.auSign in					No
Roberts et al (2003)	Forum, W. D. Ludwig; undefined 2012	M\oglichkeiten und Grenzen der stratifizierenden Medizin am Beispiel der Onkologie"	SpringerSign in					No
Michaelis and Ratain (2006)	Fouz, N.; Amid, A.; of Cancer, Y. Z. Hashim Asian Pacific Journal; undefined 2013	Cytokinetic study of MCF-7 cells treated with commercial and recombinant bromelain	researchgate.netSign in					No
Michaelis and Ratain (2006)	Fowkes, Lucy A.; Koh, Dow-Mu; Collins, David J.; Jerome, Neil P.; MacVicar, David; Chua, Sue C.; Pearson, Andrew D. J.	Childhood extracranial neoplasms: the role of imaging in drug development and clinical trials	Pediatric Radiology	45	11	1600--1615	2015	No
Korn et al (2001)	Fox, E.; Curt, G. A.; Oncologist, F. M. Balis The; undefined 2002	Clinical trial design for target-based therapy	AlphaMed PressSign in					No
Korn et al (2001)	Francart, J.; Vaes, E.; Henrard, S.; journal of \ldots, C. Legrand European; undefined 2009	A prognostic index for progression-free survival in malignant mesothelioma with application to the design of phase II trials: a combined analysis of 10 EORTC	ElsevierSign in					No
Korn et al (2008)	Francesco, M. De; \ldots, M. Lamotte Global \& Regional; undefined 2016	Economic Evaluation of Ipilimumab in First Line Treatment of Advanced Melanoma in Italy	journals.sagepub.comSign in					No
Korn et al (2008)	Franken, M. G.; Leeneman, B.; \ldots, A. Jochems Anti-cancer; undefined 2018	Real-world healthcare costs of ipilimumab in patients with advanced cutaneous melanoma in The Netherlands	ingentaconnect.comSign in					No
Gehan and Freireich (1974)	Freedman, B.; Inference, S. H. Shapiro Journal of Statistical Planning; undefined 1994	Ethics and statistics in clinical research: Towards a more comprehensive examination	ElsevierSign in					No
Stadler and Ratain (2000)	Freidlin, B.; cancer Research, R. Simon Clinical; undefined 2005	Adaptive signature design: an adaptive clinical trial design for generating and prospectively testing a gene expression signature for sensitive patients	AACRSign in					No
Betensky et al (2002)	Freidlin, B.; in Medicine, E. L. Korn Statistics; undefined 2004	A testing procedure for survival data with few responders	Wiley Online LibrarySign in					No
Roberts et al (2003)	Freidlin, B.; Korn, E. L.; Gray, R.; Research, A. Martin Clinical Cancer; undefined 2008	Multi-arm clinical trials of new agents: some design considerations	AACRSign in					No
Rubinstein et al (2005)	Freidlin, B.; Oncology, E. L. Korn Nature reviews Clinical; undefined 2014	Biomarker enrichment strategies: matching trial design to biomarker credentials	nature.comSign in					No
Betensky et al (2002)	Freidlin, Boris; Korn, Edward L.	A testing procedure for survival data with few responders	Statistics in Medicine	23	11	1818--1823	2004	No
Betensky et al (2002)	Freije, W. A.	Gene expression profiling of gliomas: Survival, signaling, and chromatin correlations.					2005	No
Gehan and Freireich (1974)	Freireich, E. J.; Chemotherapy, G. P. Bodey Clinical; undefined 1984	Evaluation of New Agents	Thieme-StrattonSign in					No
Gehan and Freireich (1974)	Freireich, E. J.; Gehan, E. A.	The limitations of the randomized clinical trial					1979	No
Cannistra (2009)	Freytag, S. O.; Stricker, H.; Lu, M.; Elshaikh, M.; of \ldots, I. Aref International Journal; undefined 2014	Prospective randomized phase 2 trial of intensity modulated radiation therapy with or without oncolytic adenovirus-mediated cytotoxic gene therapy in	ElsevierSign in					No
Yap et al (2010)	Friberg, Sten; Nystr{\{o}}m	Andreas M."	NANOMEDICINE: will it offer possibilities to overcome multiple drug resistance in cancer?	Journal of Nanobiotechnology	14	dec	17	No
Gehan and Freireich (1974)	Friedman, Lawrence M.; Furberg, Curt D.; DeMets, David L.; Reboussin, David M.; Granger, Christopher B.	Basic Study Design				89--121	2015	No
Maitland et al (2010)	From, H. B. S.	Pfizer and IBM: A Collaboration to Accelerate Drug Discovery?	rctom.hbs.orgSign in					No
Seruga et al (2015)	FRONTINI-L{\'{O}}PEZ, Y. R.; BioCell, A. D. G. O. J. A. N. O. V. I. C. H.; undefined 2018	Adipose-derived mesenchymal stem/stromal cells: from the lab bench to the basic concepts for clinical translation	mendoza.conicet.gov.arSign in					No
Korn et al (2008)	Fruehauf, J.; Lutzky, J.; McDermott, D.; \ldots, C. K. Brown Clinical Cancer; undefined 2011	Multicenter, phase II study of axitinib, a selective second-generation inhibitor of vascular endothelial growth factor receptors 1, 2, and 3, in patients with metastatic	AACRSign in					No
Korn et al (2008)	Fruehauf, John P.; Trapp, Valerie	Reactive oxygen species: an Achilles' heel of melanoma?	Expert Review of Anticancer Therapy	8	11	1751--1757	2008	No
Rubinstein et al (2005)	Fu, P.; Dowlati, A.; Oncology, M. Schluchter Journal of Clinical; undefined 2009	Comparison of power between randomized discontinuation design and upfront randomization design on progression-free survival	ncbi.nlm.nih.govSign in					No
Roberts et al (2003)	Fujita, K.; metabolism; Pharmacokinetics, Y. Sasaki Drug; undefined 2013	Optimization of cancer chemotherapy on the basis of pharmacokinetics and pharmacodynamics: from patients enrolled in'clinical trials' to those in the'real world'	jstage.jst.go.jpSign in					No
Gehan and Freireich (1974)	Fukazawa, Hajime; Ohashi, Yasushi; Sekiyama, Saburo; Hoshi, Hideki; Abe, Michio; Takahashi, Mamoru; Sato, Toshihisa	Multidisciplinary treatment of head and neck cancer using BCG, OK-432, and GE-132 as biologic response modifiers	Head {\&} Neck	16	1	30--38	1994	No
Yap et al (2010)	Fulmer, Tim	Rethinking mechanisms of drug discovery	Science-Business eXchange	4	27	755--755	2011	No
Betensky et al (2002)	Fumagalli, D.; Andre, F.; reviews in \ldots, M. J. Piccart-Gebhart Critical; undefined 2012	Molecular biology in breast cancer: Should molecular classifiers be assessed by conventional tools or by gene expression arrays?	ElsevierSign in					No
Betensky et al (2002)	Fumagalli, Debora; Desmedt, Christine; Piccart, Martine; Sotiriou, Christos	Strategies to Incorporate Translational Research Science into Clinical Trials in Breast Cancer	Current Breast Cancer Reports	2	4	208--213	2010	No
Ratain and Sargent (2009)	Fumagalli, Debora; Desmedt, Christine; Piccart, Martine; Sotiriou, Christos	Strategies to Incorporate Translational Research Science into Clinical Trials in Breast Cancer	Current Breast Cancer Reports	2	4	208--213	2010	No
Ratain and Eckhardt (2004)	Funt, S. A.; cancer Research, P. B. Chapman Clinical; undefined 2016	The role of neoadjuvant trials in drug development for solid tumors	AACRSign in					No
Gehan and Freireich (1974)	Furman, Lorrie; Camitta, Bruce M.; Jaffe, Norman; Sallan, Stephen E.; Cassady, J. Robert; Traggis, Demetrius; Leavitt, Pearl; Nathan, David G.; Frei iii, E.	Development of an effective treatment program for childhood acute lymphocytic leukemia: A preliminary report	Medical and Pediatric Oncology	2	2	157--166	1976	No
Vickers et al (2007)	Furman, W. L.; McGregor, L. M.; new \ldots, M. B. McCarville Investigational; undefined 2012	A single-arm pilot phase II study of gefitinib and irinotecan in children with newly diagnosed high-risk neuroblastoma	SpringerSign in					No
Simon et al (2015)	G{\{o}}kbuget	N.; Kelsh	M.; Chia	V.; Advani	A.; cancer \ldots	Blinatumomab vs historical standard therapy of adult relapsed/refractory acute lymphoblastic leukemia	nature.comSign in	No
Zia et al (2005)	G{\{o}}tte	Heiko; Kirchner	Marietta; Sailer	Martin Oliver"	Probability of success for phase III after exploratory biomarker analysis in phase II	16	3	No
Yap et al (2010)	Gagne, S. J.	Structure and Function in Plant \A12 Fatty Acid Desaturases and Acetylenases"					2008	No
Tang et al (2010)	Galanis, E.; Wu, W.; Cloughesy, T.; Lamborn, K.; lancet Oncology, B. Mann The; undefined 2012	Phase 2 trial design in neuro-oncology revisited: a report from the RANO group	ElsevierSign in					No
Ratain (2005)	Galaup, A.; M{\'{e}}decine/sciences, S. Germain; undefined 2008	Les anticorps anti-PlGF-Un nouvel outil th\'erapeutique anti-angiog\'enique?	medecinesciences.orgSign in					No
Ratain (2005)	Galaup, Ariane; Germain, St{\'{e}}phane	[Blocking PlGF, a future in anti-angiogenic therapy?].	Medecine sciences : M/S	24	5	459--62	2008	No
Cannistra (2009)	Galizia, G.; Lieto, E.; Vita, F. De; journal of \ldots, F. Ferraraccio International; undefined 2014	Is complete mesocolic excision with central vascular ligation safe and effective in the surgical treatment of right-sided colon cancers? A prospective study	SpringerSign in					No
Cannistra (2009)	Galizia, G.; Lieto, E.; Vita, F. De; Surgery, P. Castellano; undefined 2015	Modified versus standard D2 lymphadenectomy in total gastrectomy for nonjunctional gastric carcinoma with lymph node metastasis	ElsevierSign in					No
Cannistra (2009)	Galizia, Gennaro; Lieto, Eva; De Vita, Ferdinando; Ferraraccio, Francesca; Zamboli, Anna; Mabilia, Andrea; Auricchio, Annamaria; Castellano, Paolo; Napolitano, Vincenzo; Orditura, Michele	Is complete mesocolic excision with central vascular ligation safe and effective in the surgical treatment of right-sided colon cancers? A prospective study	International Journal of Colorectal Disease	29	1	89--97	2014	No
Michaelis and Ratain (2006)	Gallamini, A.; Zwarthoed, C.; Cancers, A. Borra; undefined 2014	Positron emission tomography (PET) in oncology	mdpi.comSign in					No
Yap et al (2010)	Galluzzi, L.; Pedro, J. M. Bravo-San; \ldots, B. Levine Nature reviews Drug; undefined 2017	Pharmacological modulation of autophagy: therapeutic potential and persisting obstacles	nature.comSign in					No
Michaelis and Ratain (2006)	Galluzzi, L.; Senovilla, L.; Vacchelli, E.; \ldots, A. Eggermont; undefined 2012	Trial watch: Dendritic cell-based interventions for cancer therapy	Taylor {\&} FrancisSign in					No
Korn et al (2001)	Galoian, Karina A.; Temple, Thomas H.; Galoyan, Armen	Cytostatic effect of novel mTOR inhibitor, PRP-1 (galarmin) in MDA 231 (ER‚àí) breast carcinoma cell line. PRP-1 inhibits mesenchymal tumors	Tumor Biology	32	4	745--751	2011	No
Korn et al (2001)	Galoian, Karina; Temple, Thomas H.; Galoyan, Armen	Cytostatic Effect of the Hypothalamic Cytokine PRP-1 is Mediated by mTOR and cMyc Inhibition in High Grade Chondrosarcoma	Neurochemical Research	36	5	812--818	2011	No
Renfro and Sargent (2017)	Galot, R.; Tourneau, C. Le; Guigay, J.; of \ldots, L. Licitra Annals; undefined 2018	Personalized biomarker-based treatment strategy for patients with squamous cell carcinoma of the head and neck: EORTC position and approach	academic.oup.comSign in					No
Rosner et al (2002)	Galsky, M.; in Oncology, W. K. Kelly Seminars; undefined 2003	The development of differentiation agents for the treatment of prostate cancer	ElsevierSign in					No
Bajorin (2004)	Galsky, Matthew D.	Management of Metastatic Bladder Tumours				627--646	2015	No
Sharma et al (2011)	Galsky, Matthew D.; Krege, Susan; Lin, Chia-Chi; Hahn, Noah; Ecke, Thorsten; Moshier, Erin; Sonpavde, Guru; Godbold, James; Oh, William K.; Bamias, Aristotle	Relationship between 6- and 9-month progression-free survival and overall survival in patients with metastatic urothelial cancer treated with first-line cisplatin-based chemotherapy	Cancer	119	16	3020--3026	2013	No
Rosner et al (2002)	Galsky, Matthew D.; Zaks, Tal; Hassani, Habib; Vocila, Linda; Sonpavde, Guru; Hutson, Thomas E.; Von Hoff, Daniel D.	Target-specific randomized discontinuation trial design: a novel approach in molecular therapeutics	Investigational New Drugs	28	2	194--198	2010	No
Korn et al (2001)	Gamalo-Siebers, Margaret; Tiwari, Ram; LaVange, Lisa	Flexible shrinkage estimation of subgroup effects through Dirichlet process priors	Journal of Biopharmaceutical Statistics	26	6	1040--1055	2016	No
Vickers et al (2007)	Gan, H. K.; You, B.; \ldots, G. R. Pond Journal of the National; undefined 2012	Assumptions of expected benefits in randomized phase III trials evaluating systemic treatments for cancer	academic.oup.comSign in					No
Sharma et al (2011)	Gandara, E.	Is an Intermediate Dose of LMWH Effective for Secondary Prevention of Recurrent Venous Thromboembolism in Pregnant Patients Diagnosed with Deep Vein					2012	No
Ratain and Eckhardt (2004)	Ganten, M.; Ganten, T.; Schlemmer, H.	Radiological Monitoring of the Treatment of Solid¬†Tumors in Practice	R{\{o}}Fo - Fortschritte auf dem Gebiet der R{\"{o}}ntgenstrahlen und der bildgebenden Verfahren"	186	5	466--473	2014	No
Estey and Thall (2003)	Gao, F.; Trinkaus, K.; of Statistics, J. P. Miller Handbook; undefined 2007	17 Early Phase Clinical Trials: Phases I and II	ElsevierSign in					No
Yap et al (2010)	Gao, W.; Chemie, O. C. Farokhzad Angewandte; undefined 2011	Mikroraketen mit Eigenantrieb zum Einfangen und Isolieren zirkulierender Tumorzellen	Wiley Online LibrarySign in					No
Yap et al (2010)	Gao, W.; de Avila, B. E. F.; Zhang, L.; drug delivery Reviews, J. Wang Advanced; undefined 2018	Targeting and isolation of cancer cells using micro/nanomotors	ElsevierSign in					No
Yap et al (2010)	Gao, W.; International, O. C. Farokhzad Angewandte Chemie; undefined 2011	Self‚ÄêPropelled Microrockets to Capture and Isolate Circulating Tumor Cells	Wiley Online LibrarySign in					No
Yap et al (2010)	Gao, Weiwei; Farokhzad, Omid C.	Mikroraketen mit Eigenantrieb zum Einfangen und Isolieren zirkulierender Tumorzellen	Angewandte Chemie	123	32	7358--7359	2011	No
Yap et al (2010)	Gao, Weiwei; Farokhzad, Omid C.	Self-Propelled Microrockets to Capture and Isolate Circulating Tumor Cells	Angewandte Chemie International Edition	50	32	7220--7221	2011	No
Mariani and Marubini (2000)	Garc{\'{i}}a, M.; Lluch, J. R. G.; Serra, C.; P{\'{e}}rez, X.; Cl{\'{i}}nica, G. Berenguer Medicina; undefined 2004	Evaluaci\'on de los proyectos de investigaci\'on cl\'inica en un centro monogr\'afico de c\'ancer	ElsevierSign in					No
Gehan and Freireich (1974)	Garcea, Giuseppe; Berry, David P.	Randomized Controlled Trials					2010	No
Yap et al (2010)	Garcia, V. M.; Cassier, P. A.; de Bono, J.	Parallel anticancer drug development and molecular stratification to qualify predictive biomarkers: dealing with obstacles hindering progress					2011	No
Korn et al (2001)	Gardner, S. N.; of Experimental, M. Fernandes Journal; undefined 2004	Cytostatic anticancer drug development.	search.ebscohost.comSign in					No
Korn et al (2001)	Gardner, S. N.; Therapeutics, M. Fernandes Molecular Cancer; undefined 2003	New tools for cancer chemotherapy: computational assistance for tailoring treatments	AACRSign in					No
Booth et al (2008)	Garg, A.; Sharma, A.; Choudhary, V.	Phase 0 clinical trials in oncology new drug development	researchgate.netSign in					No
Sharma et al (2012) RECIST: No…	Garlan, F.; Laurent-Puig, P.; Sefrioui, D.; \ldots, N. Siauve Eur J.; undefined 2003	Early evaluation of circulating tumor DNA as marker of therapeutic efficacy in metastatic	researchgate.netSign in					No
Yap et al (2010)	Garralda, Elena; Dienstmann, Rodrigo; Tabernero, Josep	Pharmacokinetic/Pharmacodynamic Modeling for Drug Development in Oncology	American Society of Clinical Oncology Educational Book		37	210--215	2017	No
Korn et al (2001)	Garrett-Mayer, Elizabeth	Application of New Designs in Phase I Trials					2014	No
El-Maraghi and Eisenhauer (2008)	Garrido-Laguna, I.; Hidalgo, M.; Clinical, R. Kurzrock Nature Reviews; undefined 2011	The inverted pyramid of biomarker-driven trials	nature.comSign in					No
Tang et al (2010)	Garrido, P.; Engel-Riedel, W.; Serke, M.; Cancer, P. Giraud Lung; undefined 2015	Final results from a Phase II study of pemetrexed and cisplatin with concurrent thoracic radiation after Pem-Cis induction in patients with unresectable locally	ElsevierSign in					No
Betensky et al (2002)	Gasparini, G.; Longo, R.; Toi, M.; Clinical, N. Ferrara Nature Reviews; undefined 2005	Angiogenic inhibitors: a new therapeutic strategy in oncology	nature.comSign in					No
Betensky et al (2002)	Gasparini, Giampietro; Longo, Raffaele; Fanelli, Massimo; Teicher, Beverly A.	Combination of Antiangiogenic Therapy With Other Anticancer Therapies: Results, Challenges, and Open Questions	Journal of Clinical Oncology	23	6	1295--1311	2005	No
Korn et al (2001)	Gaudart, J.; Huiart, L.; of the \ldots, P. J. Milligan Proceedings; undefined 2014	Reproducibility issues in science, is P value really the only answer?	National Acad SciencesSign in					No
Sharma et al (2012) RECIST: No…	Gavrielides, M. A.; Li, Q.; Zeng, R.; Myers, K. J.; Radiology, B. Sahiner Academic; undefined 2013	Minimum detectable change in lung nodule volume in a phantom CT study	ElsevierSign in					No
Ratain and Eckhardt (2004)	Gebbia, V.; Bellavia, M.; Banna, G. L.; Russo, P.; lung Cancer, F. Ferra{\`{u}} Clinical; undefined 2013	Treatment monitoring program for implementation of adherence to second-line erlotinib for advanced non‚Äìsmall-cell lung cancer	ElsevierSign in					No
Korn et al (2008)	Gee, M. S.; Ghazani, A. A.; Haq, R.; \ldots, J. A. Wargo; Medicine, Biology; undefined 2017	Point of care assessment of melanoma tumor signaling and metastatic burden from $\mu$NMR analysis of tumor fine needle aspirates and peripheral blood	ElsevierSign in					No
Gehan and Freireich (1974)	Gehan, E. A.	Clinical trials in cancer research.	Environmental Health Perspectives	32		31--48	1979	No
Gehan and Freireich (1974)	Gehan, E. A.; Lemak, N. A.	Statistics in medical research: Developments in clinical trials					2012	No
Gehan and Freireich (1974)	Gehan, E. A.; on The, E. J. Freireich Proceedings of the... Conference; undefined 1975	NON-RANDOMIZED CLINICAL TRIALS	apps.dtic.milSign in					No
Gehan and Freireich (1974)	Gehan, Edmund A.	Nonrandomized Trials: Introduction					2014	No
Gehan and Freireich (1974)	Gehan, Edmund A.	Historical Controls					2006	No
Gehan and Freireich (1974)	Gehan, Edmund A.	Nonrandomized Trials					2005	No
Gehan and Freireich (1974)	Gehan, Edmund A.	The evaluation of therapies: Historical control studies	Statistics in Medicine	3	4	315--324	1984	No
Chan et al (2008)	Gentzler, Ryan D.; Yentz, Sarah E.; Johnson, Melissa L.; Rademaker, Alfred W.; Patel, Jyoti D.	The changing landscape of phase II/III metastatic NSCLC clinical trials and the importance of biomarker selection criteria	Cancer	120	24	3853--3858	2014	No
Roberts et al (2003)	Gentzler, Ryan D.; Yentz, Sarah E.; Johnson, Melissa L.; Rademaker, Alfred W.; Patel, Jyoti D.	The changing landscape of phase II/III metastatic NSCLC clinical trials and the importance of biomarker selection criteria	Cancer	120	24	3853--3858	2014	No
Stadler and Ratain (2000)	George, Christopher M.; Stadler, Walter M.	The Role of Systemic Chemotherapy in the Treatment of Kidney Cancer				173--182	2003	No
Betensky et al (2002)	George, Stephen L.; Wang, Xiaofei	Targeted Clinical Trials				157--177	2012	No
Prasad and Oseran (2015)	Gerardi, Chiara; Banzi, Rita; Bertele', Vittorio; Garattini, Silvio	Clinical research on rare diseases of children: neuroblastoma	Cancer Chemotherapy and Pharmacology	79	2	267--273	2017	No
Michaelis and Ratain (2006)	Gerstner, E. R.; Emblem, K. E.; Journal, G. A. Sorensen The Cancer; undefined 2015	Vascular magnetic resonance imaging in brain tumors during antiangiogenic therapy‚Äîare we there yet?	journals.lww.comSign in					No
Rosner et al (2002)	Ghaemi, S. N.; , H. P. Selker Journal of Clinical; undefined 2017	Journal of Clinical and Translational Science	pdfs.semanticscholar.orgSign in					No
Sharma et al (2011)	Ghaemi, S. N.; of clinical; Translational, H. P. Selker Journal; undefined 2017	Maintenance efficacy designs in psychiatry: Randomized discontinuation trials‚Äìenriched but not better	ncbi.nlm.nih.govSign in					No
Mariani and Marubini (2000)	Ghimire, Saurav; Kyung, Eunjung; Kim, Eunyoung	Reporting Trends of Outcome Measures in Phase II and Phase III Trials Conducted in Advanced-Stage Non-small-cell Lung Cancer	Lung	191	4	313--319	2013	No
Lee and Feng (2005)	Ghosn, M.; Aftimos, P.; Farhat, F. S.; Kattan, J. G.; Oncology, C. Hanna Medical; undefined 2011	A phase II randomized study comparing navelbine and capecitabine (Navcap) followed either by Navcap or by weekly docetaxel in the first-line treatment of	SpringerSign in					No
Korn et al (2008)	Giacomo, A. M. Di; Ascierto, P. A.; Pilla, L.; lancet Oncology, M. Santinami The; undefined 2012	Ipilimumab and fotemustine in patients with advanced melanoma (NIBIT-M1): an open-label, single-arm phase 2 trial	ElsevierSign in					No
Korn et al (2008)	Giacomo, A. M. Di; Calabr{\`{o}}, L.; \ldots, R. Danielli Cancer Immunology; undefined 2013	Long-term survival and immunological parameters in metastatic melanoma patients who responded to ipilimumab 10 mg/kg within an expanded access	SpringerSign in					No
Korn et al (2008)	Giacomo, A. M. Di; Danielli, R.; immunology \ldots, L. Calabr{\`{o}} Cancer; undefined 2011	Ipilimumab experience in heavily pretreated patients with melanoma in an expanded access program at the University Hospital of Siena (Italy)	SpringerSign in					No
Yap et al (2010)	Giammarile, F.; Nucl{\'{e}}aire, C. Scheiber M{\'{e}}decine; undefined 2012	PET-MRI in oncology	ElsevierSign in					No
Taylor et al (2006)	Giardino, Alessandro; Girelli, Roberto; Frigerio, Isabella; Regi, Paolo; Cantore, Maurizio; Alessandra, Auriemma; Lusenti, Annita; Salvia, Roberto; Bassi, Claudio; Pederzoli, Paolo	Triple approach strategy for patients with locally advanced pancreatic carcinoma	HPB	15	8	623--627	2013	No
Betensky et al (2002)	Gilbert, Mark R.; Loghin, Monica	The treatment of malignant gliomas	Current Treatment Options in Neurology	7	4	293--303	2005	No
Rubinstein et al (2005)	Gilbert, Scott M.; Dunn, Rodney L.; Miller, David C.; Montgomery, Jeffrey S.; Skolarus, Ted A.; Weizer, Alon Z.; Wood, David P.; Hollenbeck, Brent K.	Functional Outcomes Following Nerve Sparing Prostatectomy Augmented with Seminal Vesicle Sparing Compared to Standard Nerve Sparing Prostatectomy: Results from a Randomized Controlled Trial	Journal of Urology	198	3	600--607	2017	No
Korn et al (2001)	Giles, Francis J.; Cooper, Maureen A.; Silverman, Lewis; Karp, Judith E.; Lancet, Jeffrey E.; Zangari, Maurizio; Shami, Paul J.; Khan, Khuda D.; Hannah, Alison L.; Cherrington, Julie M.; Thomas, Deborah A.; Garcia-Manero, Guillermo; Albitar, Maher; Kantarjian, Hagop M.; Stopeck, Alison T.	Phase II study of SU5416‚Äîa small-molecule, vascular endothelial growth factor tyrosine-kinase receptor inhibitor‚Äîin patients with refractory myeloproliferative diseases	Cancer	97	8	1920--1928	2003	No
Thall and Estey (1993)	Giles, Francis J.; Cortes, Jorge E.; Baker, Sharyn D.; Thomas, Deborah A.; O'Brien, Susan; Smith, Terry L.; Beran, Miloslav; Bivins, Carol; Jolivet, Jacques; Kantarjian, Hagop M.	Troxacitabine, A Novel Dioxolane Nucleoside Analog, Has Activity in Patients With Advanced Leukemia	Journal of Clinical Oncology	19	3	762--771	2001	No
Michaelis and Ratain (2006)	Gill, S.; Berry, S.; Biagi, J.; Butts, C.; Buyse, M.; \ldots, E. Chen Current; undefined 2011	Progression-free survival as a primary endpoint in clinical trials of metastatic colorectal cancer	ncbi.nlm.nih.govSign in					No
Gehan and Freireich (1974)	Gillman, M. W.; Med, D. K. Runyan N. Engl J.; undefined 1984	Bias in treatment assignment in controlled clinical trials	columbia.eduSign in					No
Roberts et al (2003)	Gimmi, C. D.	Current Stumbling Blocks in Oncology Drug Development				135--149		No
Korn et al (2008)	Gimotty, P. A.; Guerry, D. P.; Oncology, K. Flaherty Journal of Clinical; undefined 2008	Using benchmarks based on historical survival rates for screening new therapies for stage IV melanoma patients	researchgate.netSign in					No
Mariani and Marubini (2000)	Gion, M.; markers: Physiology, G. Gasparini Tumor; undefined Pathobiology; undefined 2002	Biomarkers as therapeutic targets: toward personalized treatments in oncology	books.google.comSign in					No
Freidlin and Simon (2005)	Gish, Robert G.; Hisatake, Garrett	Improving clinical trial design for hepatocellular carcinoma treatments	Oncology Reviews	1	1	45--52	2007	No
Korn et al (2008)	Glaspy, John; Atkins, Michael B.; Richards, Jon M.; Agarwala, Sanjiv S.; O'Day, Steven; Knight, Robert D.; Jungnelius, J. Ulf; Bedikian, Agop Y.	Results of a multicenter, randomized, double-blind, dose-evaluating phase 2/3 study of lenalidomide in the treatment of metastatic malignant melanoma	Cancer	115	22	5228--5236	2009	No
Michaelis and Ratain (2006)	Glassman, M. J. R. R. H.	Biomarkers in Phase I OncologyTrials: Signal, Noise, or Expensive Distraction?	pdfs.semanticscholar.orgSign in					No
Roberts et al (2003)	Glassman, R. H.; Discovery, A. Y. Sun Nature Reviews Drug; undefined 2004	Biotechnology: identifying advances from the hype	nature.comSign in					No
Rubinstein et al (2009)	Gleicher, N.; biomedicine Online, D. H. Barad Reproductive; undefined 2010	Misplaced obsession with prospectively randomized studies	ElsevierSign in					No
Chan et al (2008)	Glendenning, J.; Breast, A. Tutt The; undefined 2011	PARP inhibitors‚Äìcurrent status and the walk towards early breast cancer	ElsevierSign in					No
Yap et al (2010)	Gligorov, J.	Polymorphismes et traitements n\'eoadjuvants des cancers du sein: efficacit\'e du doc\'etaxel et polymorphisme d'ABCB1/MDR1					2012	No
Ratain (2010)	Glimelius, B.; of Oncology, M. Lahn Annals; undefined 2011	Window-of-opportunity trials to evaluate clinical activity of new molecular entities in oncology	academic.oup.comSign in					No
Rubinstein et al (2005)	Glockzin, G.; Zeman, F.; Croner, R. S.; colorectal \ldots, A. K{\{o}}nigsrainer Clinical; undefined 2018"	Perioperative systemic chemotherapy, cytoreductive surgery, and hyperthermic intraperitoneal chemotherapy in patients with colorectal peritoneal metastasis	ElsevierSign in					No
Rubinstein et al (2005)	Glockzin, Gabriel; Rochon, Justine; Arnold, Dirk; Lang, Sven A.; Klebl, Frank; Zeman, Florian; Koller, Michael; Schlitt, Hans J.; Piso, Pompiliu	A prospective multicenter phase II study evaluating multimodality treatment of patients with peritoneal carcinomatosis arising from appendiceal and colorectal cancer: the COMBATAC trial	BMC Cancer	13	1	67	2013	No
Harmon (2010)	Glorikian, H.; Branca, M. A.	MoneyBall Medicine: Thriving in the New Data-Driven Healthcare Market					2017	No
Wilson et al (2015)	Glynne-Jones, R.; Adams, R.; Lopes, A.; Oncology, H. Meadows The Lancet; undefined 2017	Clinical endpoints in trials of chemoradiation for patients with anal cancer	ElsevierSign in					No
Korn et al (2008)	Go, R. S.; Lee, S. J.; Shin, D.; Callister, S. M.; \ldots, D. A. Jobe Clinical Cancer; undefined 2013	ECOG phase II trial of graded-dose peginterferon $\alpha$-2b in patients with metastatic melanoma overexpressing basic fibroblast growth factor (E2602)	AACRSign in					No
Korn et al (2001)	Godeau, B.; Porcher, R.; Fain, O.; Lefr{\`{e}}re, F.; Blood, P. Fenaux; undefined 2008	Rituximab efficacy and safety in adult splenectomy candidates with chronic immune thrombocytopenic purpura: results of a prospective multicenter phase 2 study	Am Soc HematologySign in					No
Yap et al (2010)	Godley, L. A.; Cunningham, J.; Dolan, M. E.; in \ldots, R. S. Huang Seminars; undefined 2011	An integrated genomic approach to the assessment and treatment of acute myeloid leukemia	ElsevierSign in					No
Korn et al (2001)	Godskesen, Tove	Patients in Clinical Cancer Trials : Understanding, Motivation and Hope					2015	No
El-Maraghi and Eisenhauer (2008)	Goebel, Juliane; Hoischen, Julia; Gramsch, Carolin; Schemuth, Haemi P.; Hoffmann, Andreas-Claudius; Umutlu, Lale; Nassenstein, Kai	Tumor response assessment: comparison between unstructured free text reporting in routine clinical workflow and computer-aided evaluation based on RECIST 1.1 criteria	Journal of Cancer Research and Clinical Oncology	143	12	2527--2533	2017	No
Simon et al (2015)	Goemans, Nathalie; vanden Hauwe, Marleen; Signorovitch, James; Swallow, Elyse; Song, Jinlin	Individualized Prediction of Changes in 6-Minute Walk Distance for Patients with Duchenne Muscular Dystrophy	PLOS ONE	11	10	e0164684	2016	No
Markham (1997)	Goffin, J. R.; Anderson, I. C.; Supko, J. G.; cancer \ldots, J. P. Eder Clinical; undefined 2005	Phase I Trial of the Matrix Metalloproteinase Inhibitor Marimastat Combined with Carboplatin and Paclitaxel in Patients with Advanced Non‚ÄìSmall Cell Lung Cancer	AACRSign in					No
Eisenhauer (1998)	Goffin, J.; of Oncology, E. Eisenhauer Annals; undefined 2002	DNA methyltransferase inhibitors‚Äîstate of the art	academic.oup.comSign in					No
Roberts et al (2003)	Goffin, John	Introduction to Clinical Trials					2010	No
Korn et al (2008)	Gogas, H.; Polyzos, A.; treatment Reviews, J. Kirkwood Cancer; undefined 2013	Immunotherapy for advanced melanoma: fulfilling the promise	ElsevierSign in					No
Flaherty et al (1997)	Gogas, Helen J.; Kirkwood, John M.; Sondak, Vernon K.	Chemotherapy for metastatic melanoma	Cancer	109	3	455--464	2007	No
Wilson et al (2015)	Golan, Talia; Milella, Michele; Ackerstein, Aliza; Berger, Ranaan	The changing face of clinical trials in the personalized medicine and immuno-oncology era: report from the international congress on clinical trials in Oncology \& Hemato-Oncology (ICTO 2017)	Journal of Experimental {\&} Clinical Cancer Research	36	1	192	2017	No
Simon et al (2015)	Goldberg, R. M.; Wei, L.; Fernandez, S.	The evolution of clinical trials in oncology: Defining who benefits from new drugs using innovative study designs					2017	No
El-Maraghi and Eisenhauer (2008)	Goldstein, Jeffery A.; Prasad, Vinay	Disease Specific Productivity of American Cancer Hospitals	PLOS ONE	10	3	e0121233	2015	No
Yap et al (2010)	Goldstein, T. C.	Tools for extracting actionable medical knowledge from genomic big data					2013	No
Ratain (2005)	Gomberg-Maitland, M.	Traditional and Alternative Designs for Pulmonary Arterial Hypertension Trials	Proceedings of the American Thoracic Society	5	5	610--616	2008	No
Saad et al (2017)	Gonz{\'{a}}lez-Calle, V.; Keane, N.; \ldots, E. Braggio \ldots Lymphoma Myeloma; undefined 2017	Precision Medicine in Myeloma: Challenges in Defining an Actionable Approach	ElsevierSign in					No
Korn et al (2008)	Gonz{\'{a}}lez-Cao, M.; Rod{\'{o}}n, J.; of \ldots, N. Karachaliou Annals; undefined 2015	Other targeted drugs in melanoma	ncbi.nlm.nih.govSign in					No
Mariani and Marubini (2000)	Gonz{\'{a}}lez, C. E. V.; \ldots, M. R. Garc{\'{i}}a Investigaci{\'{o}}n; undefined 2013	Disenos adaptativos para ensayos clinicos Fase II o III en pacientes con cancer en Cuba	invoperacional.uh.cuSign in					No
Tsimberidou et al (2009)	Gonz{\'{a}}lez, G.; Crombet, T.; Therapy, A. Lage Advances in Cancer; undefined 2011	Clinical Development Paradigms for Cancer Vaccines: The Case of CIMAvax EGF\textregistered	intechopen.comSign in					No
Yap et al (2010)	Gonzalez de Castro, D.; Clarke, P. A.; Al-Lazikani, B.; Workman, P.	Personalized Cancer Medicine: Molecular Diagnostics, Predictive biomarkers, and Drug Resistance	Clinical Pharmacology {\&} Therapeutics	93	3	252--259	2013	No
Yap et al (2010)	Gonzalez-Billalabeitia, E.; of the \ldots, D. Castellano JNCI: Journal; undefined 2017	Prognostic significance of venous thromboembolic events in disseminated germ cell cancer patients	academic.oup.comSign in					No
El-Maraghi and Eisenhauer (2008)	Gonzalez-Guindalini, Fernanda D.; Botelho, Marcos P. F.; Harmath, Carla B.; Sandrasegaran, Kumaresan; Miller, Frank H.; Salem, Riad; Yaghmai, Vahid	Assessment of Liver Tumor Response to Therapy: Role of Quantitative Imaging	RadioGraphics	33	6	1781--1800	2013	No
Korn et al (2008)	Gonzalez, D.; Fearfield, L.; Nathan, P.; Tani{\`{e}}re, P.; Wallace, A.; Brown, E.; Harwood, C.; Marsden, J.; Whittaker, S.	\textlessi\textgreaterBRAF\textless/i\textgreater mutation testing algorithm for vemurafenib treatment in melanoma: recommendations from an expert panel	British Journal of Dermatology	168	4	700--707	2013	No
Korn et al (2008)	Gonzalez, D.; Fearfield, L.; of \ldots, P. Nathan British Journal; undefined 2013	BRAF mutation testing algorithm for vemurafenib treatment in melanoma: recommendations from an expert panel	Wiley Online LibrarySign in					No
Korn et al (2008)	Gonzalez, M. D. Rene; Cancer, M. D. William Sharfman; undefined 2010	A Randomized Phase 2 Study of Etaracizumab, a Monoclonal Antibody Against Integrin avb3,+ Dacarbazine in Patients With Stage IV Metastatic Melanoma	academia.eduSign in					No
Tsimberidou et al (2009)	Goodman, A.; Patel, S. P.; Oncology, R. Kurzrock Nature reviews Clinical; undefined 2017	PD-1‚ÄìPD-L1 immune-checkpoint blockade in B-cell lymphomas	nature.comSign in					No
Cannistra (2009)	Goodwin, Pamela J.; Ballman, Karla V.; Small, Eric J.; Cannistra, Stephen A.	Evaluation of Treatment Benefit in \textlessi\textgreaterJournal of Clinical Oncology\textless/i\textgreater	Journal of Clinical Oncology	31	9	1123--1124	2013	No
Roberts et al (2003)	Gordon, Ira; Paoloni, Melissa; Mazcko, Christina; Khanna, Chand	The Comparative Oncology Trials Consortium: Using Spontaneously Occurring Cancers in Dogs to Inform the Cancer Drug Development Pathway	PLoS Medicine	6	10	e1000161	2009	No
Sharma et al (2011)	Gore, L.; DeGregori, J.; Oncology, C. C. Porter The Lancet; undefined 2013	Targeting developmental pathways in children with cancer: what price success?	ElsevierSign in					No
Gehan and Freireich (1974)	Gore, S. M.; International, S. M. Gore Kidney; undefined 1983	Graft survival after renal transplantation: agenda for analysis	ElsevierSign in					No
Tsimberidou et al (2009)	Goring, S.; Taylor, A.; M{\{u}}ller	K.; Li	T. J. J.; Open	E. E. Korol B. M. J.; undefined 2019"	Characteristics of non-randomised studies using comparisons with external controls submitted for regulatory approval in the USA and Europe: a systematic			No
Michaelis and Ratain (2006)	Gottlieb, R. H.; Litwin, A.; Gupta, B.; Taylor, J.; Imaging, C. Raczyk Clinical; undefined 2008	Qualitative radiology assessment of tumor response: does it measure up?	ElsevierSign in					No
Roberts et al (2003)	Goulart, B. H. L.; Pien, H. H.; Roberts, T. G.; Clark, J. W.	Trends in the Use and Role of Innovative Biomarkers in Phase I Oncology Trials	researchgate.netSign in					No
Morabito et al (2006)	Gould, A. Lawrence	Phase 1 trials				99--121	2014	No
Maitland et al (2010)	Goyal, L.; Chong, D. Q.; Duda, D. G.; Oncology, A. X. Zhu The Lancet; undefined 2015	Chemotherapy and antiangiogenics in biliary tract cancer	thelancet.comSign in					No
Seruga et al (2015)	Gozzo, Lucia; Navarria, Andrea; Drago, Valentina; Longo, Laura; Mansueto, Silvana; Pignataro, Giacomo; Cicchetti, Americo; Salomone, Salvatore; Drago, Filippo	Linking the Price of Cancer Drug Treatments to Their Clinical Value	Clinical Drug Investigation	36	7	579--589	2016	No
Gehan and Freireich (1974)	Gr{\'{e}}my, Francois	Editorial: Informatics and medical methodology: random reflections about clinical data bases	Medical Informatics	7	2	85--91	1982	No
Wilson et al (2015)	Gr{\{o}}ssmann	N.; Robausch	M.; Rosian	K.; of \ldots	C. Wild European Journal; undefined 2019"	ElsevierSign in		No
Adjei et al (2009)	Gr{\{u}}nwald	V.; Lin	X.; Kalanovic	D.; Urology	R. Simantov European; undefined 2016"	ElsevierSign in		No
Korn et al (2001)	Gr{\{u}}nwald	V.; problems in Cancer	M. Hidalgo Current; undefined 2002"	The epidermal growth factor receptor: a new target for anticancer therapy	ElsevierSign in			No
Yap et al (2010)	Grady, B. J.; , M. D. Ritchie Current Pharmacogenomics; undefined 2011	Statistical optimization of pharmacogenomics association studies: key considerations from study design to analysis	ingentaconnect.comSign in					No
Ratain and Eckhardt (2004)	Grande, E.; journal of \ldots, O. Mart{\'{i}}nez-S{\'{a}}ez World; undefined 2017	Translating new data to the daily practice in second line treatment of renal cell carcinoma: the role of tumor growth rate	ncbi.nlm.nih.govSign in					No
Rosner et al (2002)	Grandinetti, Cheryl A.; Goldspiel, Barry R.	Sorafenib and Sunitinib: Novel Targeted Therapies for Renal Cell Cancer	Pharmacotherapy	27	8	1125--1144	2007	No
Yap et al (2010)	Grankvist, Hannah; Kimmelman, Jonathan	How do researchers decide early clinical trials?	Medicine, Health Care and Philosophy	19	2	191--198	2016	No
Selaru et al (2016)	Gray, Jessica L.; Singh, Gautam; Uttley, Lesley; Balasubramanian, Saba P.	Routine thyroglobulin, neck ultrasound and physical examination in the routine follow up of patients with differentiated thyroid cancer‚ÄîWhere is the evidence?	Endocrine	62	1	26--33	2018	No
Ivanova et al (2016)	Grayling, M. J.; Medical, A. P. Mander B. M. C.; undefined 2019	Re-formulating Gehan's design as a flexible two-stage single-arm trial	bmcmedresmethodol.biomedcentral¬†{\ldots}Sign in					No
Ivanova et al (2016)	Grayling, M.; Mander, A.; arXiv preprint ArXiv:1711.10199, J. Wason; undefined 2017	A two-stage Fisher exact test for multi-arm studies with binary outcome variables	arxiv.orgSign in					No
Pond and Abbasi (2011)	Grayling, M.; Wason, J.; arXiv preprint ArXiv:1712.00229, A. Mander; undefined 2017	Efficient determination of optimised multi-arm multi-stage experimental designs with control of generalised error-rates	arxiv.orgSign in					No
Ivanova et al (2016)	Grayling, Michael; Mander, Adrian; Wason, James	A two-stage Fisher exact test for multi-arm studies with binary outcome variables					2017	No
Ivanova et al (2016)	Grayling, Michael; Wason, James; Mander, Adrian	Efficient determination of optimised multi-arm multi-stage experimental designs with control of generalised error-rates					2017	No
Korn et al (2008)	Graziani, G.; Tentori, L.; Research, P. Navarra Pharmacological; undefined 2012	Ipilimumab: a novel immunostimulatory monoclonal antibody for the treatment of cancer	ElsevierSign in					No
Twardowski and Gradishar (1997)	Greaves, M.	Cancer: the evolutionary legacy					2001	No
Twardowski and Gradishar (1997)	Greek, R.	Response to criticisms from Orac					2010	No
Flaherty et al (1997)	Green, R. J.; America, L. M. Schuchter Hematology/oncology clinics of North; undefined 1998	Systemic treatment of metastatic melanoma with chemotherapy	ElsevierSign in					No
Zia et al (2005)	Green, S.; Crowley, J.; Smith, A.	Clinical trials in oncology					2010	No
El-Maraghi and Eisenhauer (2008)	Greene, M. H.; Feng, Z.; Research, M. H. Gail Clinical Cancer; undefined 2008	The importance of test positive predictive value in ovarian cancer screening	AACRSign in					No
Zia et al (2005)	Grellety, T.; Cousin, S.; \ldots, L. Letinier B. M. C.; undefined 2016	PRognostic factor of Early Death In phase II Trials or the end of 'sufficient life expectancy'as an inclusion criterion?(PREDIT model)	bmccancer.biomedcentral.comSign in					No
Zia et al (2005)	Grellety, Thomas; Cousin, Sophie; Letinier, Louis; Bosco-L{\'{e}}vy, Pauline; Hoppe, St{\'{e}}phanie; Joly, Damien; Penel, Nicolas; Mathoulin-Pelissier, Simone; Italiano, Antoine	PRognostic factor of Early Death In phase II Trials or the end of ‚Äòsufficient life expectancy' as an inclusion criterion? (PREDIT model)	BMC Cancer	16	1	768	2016	No
Eisenhauer (1998)	Gridelli, C.; Ardizzoni, A.; Ciardiello, F.; \ldots, N. Hanna Journal of Thoracic; undefined 2008	Second-line treatment of advanced non-small cell lung cancer	ElsevierSign in					No
Korn et al (2001)	Gridelli, C.; Rossi, A.; Oncogene, P. Maione; undefined 2003	Treatment of non-small-cell lung cancer: state of the art and development of new biologic agents	nature.comSign in					No
Korn et al (2008)	Grimaldi, A. M.; Simeone, E.; \ldots, L. Festino Discovery; undefined 2015	Novel mechanisms and therapeutic approaches in melanoma: targeting the MAPK pathway	discoverymedicine.comSign in					No
Korn et al (2008)	Grimaldi, A. M.; Simeone, E.; Palla, M.; \ldots, L. Festino Anti-cancer; undefined 2015	Vemurafenib beyond progression in a patient with metastatic melanoma: a case report	journals.lww.comSign in					No
Ratain and Eckhardt (2004)	Groot, J. W. B. De; of \ldots, B. A. Zonnenberg The Journal; undefined 2007	A phase II trial of imatinib therapy for metastatic medullary thyroid carcinoma	academic.oup.comSign in					No
Tang et al (2010)	Grosenbaugh, Deborah A.; Leard, A. Timothy; Bergman, Philip J.; Klein, Mary K.; Meleo, Karri; Susaneck, Steven; Hess, Paul R.; Jankowski, Monika K.; Jones, Pamela D.; Leibman, Nicole F.; Johnson, Maribeth H.; Kurzman, Ilene D.; Wolchok, Jedd D.	Safety and efficacy of a xenogeneic DNA vaccine encoding for human tyrosinase as adjunctive treatment for oral malignant melanoma in dogs following surgical excision of the primary tumor	American Journal of Veterinary Research	72	12	1631--1638	2011	No
Mariani and Marubini (2000)	Gross Cohn, Elizabeth; Haomiao Jia; Larson, Elaine	Evaluation of Statistical Approaches in Quantitative Nursing Research	Clinical Nursing Research	18	3	223--241	2009	No
Eisenhauer (1998)	Grossi, F.; Aita, M.; Defferrari, C.; Rosetti, F.; \ldots, A. Brianti The; undefined 2009	Impact of third-generation drugs on the activity of first-line chemotherapy in advanced non-small cell lung cancer: a meta-analytical approach	AlphaMed PressSign in					No
Korn et al (2008)	Grossmann, Kenneth F.; Margolin, Kim	Long-term survival as a treatment benchmark in melanoma: latest results and clinical implications	Therapeutic Advances in Medical Oncology	7	3	181--191	2015	No
Korn et al (2001)	Grothey, A.; Hedrick, E. E.; Mass, R. D.; \ldots, S. Sarkar Journal of Clinical; undefined 2008	Response-independent survival benefit in metastatic colorectal cancer: a comparative analysis of N9741 and AVF2107	academia.eduSign in					No
Korn et al (2008)	Grotz, T. E.; Mansfield, A. S.; Erickson, L. A.; Markovic, S. N.	In-Transit Melanoma: An Individualized Approach					2011	No
Rosner et al (2002)	Grund, Birgit	Treatment Interruption					2013	No
Sharma et al (2012) RECIST: No…	Grunnet, M.; Christensen, I. J.; Lassen, U.; of \ldots, L. H. Jensen European Journal; undefined 2015	Decline in CA19-9 during chemotherapy predicts survival in four independent cohorts of patients with inoperable bile duct cancer	ElsevierSign in					No
Korn et al (2001)	Grunwald, V.; Institute, M. Hidalgo Journal of the National Cancer; undefined 2003	Developing inhibitors of the epidermal growth factor receptor for cancer treatment	academic.oup.comSign in					No
Twardowski and Gradishar (1997)	Guedez, L.; McMarlin, A. J.; Kingma, D. W.; journal of \ldots, T. A. Bennett The American; undefined 2001	Tissue inhibitor of metalloproteinase-1 alters the tumorigenicity of Burkitt's lymphoma via divergent effects on tumor growth and angiogenesis	ElsevierSign in					No
Twardowski and Gradishar (1997)	Guedez, L.; Rivera, A. M.; Salloum, R.; journal of \ldots, M. L. Miller The American; undefined 2003	Quantitative assessment of angiogenic responses by the directed in vivo angiogenesis assay	ElsevierSign in					No
Korn et al (2008)	Guedj, M.; Qu{\'{e}}ant, A.; \ldots, E. Funck-Brentano J. A. M. A.; undefined 2014	Uveitis in patients with late-stage cutaneous melanoma treated with vemurafenib	jamanetwork.comSign in					No
Yap et al (2010)	Guerra, E.; Trerotola, M.; Tripaldi, R.; \ldots, A. L. Aloisi Clinical Cancer; undefined 2016	Trop-2 induces tumor growth through Akt and determines sensitivity to Akt inhibitors	AACRSign in					No
Korn et al (2008)	Guillot, B.	Traitements non chirurgicaux du m\'elanome: actualit\'es et vision critique	edimark.frSign in					No
El-Maraghi and Eisenhauer (2008)	Gulati, Mittul; Hu, James S.; Desai, Bhushan; Hwang, Darryl H.; Grant, Edward G.; Duddalwar, Vinay A.	Contrast-Enhanced Sonography for Monitoring Neoadjuvant Chemotherapy in Soft Tissue Sarcomas	Journal of Ultrasound in Medicine	34	8	1489--1499	2015	No
Korn et al (2008)	Guo, J.; Si, L.; Kong, Y.; Flaherty, K. T.; of clinical \ldots, X. Xu Journal; undefined 2011	Phase II, open-label, single-arm trial of imatinib mesylate in patients with metastatic melanoma harboring c-Kit mutation or amplification	researchgate.netSign in					No
Korn et al (2008)	Guo, W.; Wang, H.; Yang, Y.; Guo, S.; Zhang, W.; Theranostics, Y. Liu; undefined 2017	Down-regulated miR-23a contributes to the metastasis of cutaneous melanoma by promoting autophagy	ncbi.nlm.nih.govSign in					No
Korn et al (2008)	Guo, Weinan; Ma, Jinyuan; Pei, Tianli; Zhao, Tao; Guo, Sen; Yi, Xiuli; Liu, Yu; Wang, Shiyu; Zhu, Guannan; Jian, Zhe; Gao, Tianwen; Li, Chunying; Liao, Wenjun; Shi, Qiong	Up-regulated deubiquitinase USP4 plays an oncogenic role in melanoma	Journal of Cellular and Molecular Medicine	22	5	2944--2954	2018	No
Korn et al (2008)	GUOFANG, Z. E. N. G.; JIE, L. I. U.; HEGE, C. H. E. N.; BIN, L. I. U.; ZHANG, Q. I. N. G. Y. U.; MINGYI, L. I.; RUNZHI, Z. H. U.	Dihydromyricetin induces cell cycle arrest and apoptosis in melanoma SK-MEL-28 cells	Oncology Reports	31	6	2713--2719	2014	No
Ratain and Eckhardt (2004)	Gupta-Abramson, V.; Troxel, A. B.; \ldots, A. Nellore Journal of Clinical; undefined 2008	Phase II trial of sorafenib in advanced thyroid cancer	ncbi.nlm.nih.govSign in					No
Zia et al (2005)	Gupta, Rajesh; Tongers, JoÃàrn; Losordo, Douglas W.	Human Studies of Angiogenic Gene Therapy	Circulation Research	105	8	724--736	2009	No
Korn et al (2001)	Gupta, S.; Hunsberger, S.; of the \ldots, S. A. Boerner Journal; undefined 2012	Meta-analysis of the relationship between dose and benefit in phase I targeted agent trials	academic.oup.comSign in					No
Booth et al (2008)	Gupta, U. C.; Bhatia, S.; Garg, A.; in clinical \ldots, A. Sharma Perspectives; undefined 2011	Phase 0 clinical trials in oncology new drug development	ncbi.nlm.nih.govSign in					No
Betensky et al (2002)	Gupta, U. C.; Mishra, S.; Bhatia, S.; Rajul, R.; Bioeth, A. Sharma J. Clinic Res; undefined 2011	Evaluating the strategies on ethical grounds for phase 0 oncology clinical trials	longdom.orgSign in					No
Freidlin and Simon (2005)	Gutierrez, M. E.; Kummar, S.; Clinical, G. Giaccone Nature Reviews; undefined 2009	Next generation oncology drug development: opportunities and challenges	nature.comSign in					No
Korn et al (2008)	Gyorki, David E.; Spillane, John; Speakman, David; Shackleton, Mark; Henderson, Michael A.	Current management of advanced melanoma: a transformed landscape	ANZ Journal of Surgery	84	9	612--617	2014	No
Michaelis and Ratain (2006)	H{\{a}}ggstr{\"{o}}m	I."	Quantitative methods for tumor imaging with dynamic PET					No
Mandrekar and Sargent (2010)	Habermehl, C.	Strategies for cancer clinical trials with multiple biomarkers					2018	No
Renfro and Sargent (2017)	Habermehl, Christina; Benner, Axel; Kopp-Schneider, Annette	Addressing small sample size bias in multiple-biomarker trials: Inclusion of biomarker-negative patients and Firth correction	Biometrical Journal	60	2	275--287	2018	No
Sharma et al (2011)	Hackshaw, Allan	Thyroid Cancer Trials				339--355	2018	No
Estey and Thall (2003)	Haematologica, E. Estey; undefined 2009	Do commonly used clinical trial designs reflect clinical reality?	haematologica.orgSign in					No
Simon et al (2015)	Haematologica, P. S. Gaynon; undefined 2017	Historical controls?	haematologica.orgSign in					No
Renfro and Sargent (2017)	Haematology, A. C. Dueck The Lancet; undefined 2017	A statistician's perspective on a long time to publish	thelancet.comSign in					No
Estey and Thall (2003)	Haematology, E. Estey Best Practice \& Research Clinical; undefined 2009	AML in older patients: are we making progress?	ElsevierSign in					No
Thall and Estey (1993)	Haematology, E. H. Estey Best Practice \& Research Clinical; undefined 2001	Growth factors in acute myeloid leukaemia	ElsevierSign in					No
Gehan and Freireich (1974)	Haemostasis, P. Armitage Thrombosis; undefined 1980	Clinical trials in the secondary prevention of myocardial infarction and stroke	thieme-connect.comSign in					No
Yap et al (2010)	Haglund, C.	Integrating Efficacy and Toxicity in Preclinical Anticancer Drug Development: Methods and Applications					2011	No
Stadler and Ratain (2000)	Hahn, O.; opinion in Oncology, W. Stadler Current; undefined 2006	Sorafenib	journals.lww.comSign in					No
Rubinstein et al (2005)	Hainsworth, J. D.; Cebotaru, C. L.; \ldots, V. Kanarev Journal of Thoracic; undefined 2010	A phase II, open-label, randomized study to assess the efficacy and safety of AZD6244 (ARRY-142886) versus pemetrexed in patients with non-small cell lung	ElsevierSign in					No
Michaelis and Ratain (2006)	Hajitou, A.; Lev, D. C.; of the \ldots, J. A. F. Hannay Proceedings; undefined 2008	A preclinical model for predicting drug response in soft-tissue sarcoma with targeted AAVP molecular imaging	National Acad SciencesSign in					No
Yap et al (2010)	Halder, A. K.; Saha, A.; topics in Medicinal, T. Jha Current; undefined 2013	The role of 3D pharmacophore mapping based virtual screening for identification of novel anticancer agents: an overview	ingentaconnect.comSign in					No
Rubinstein et al (2009)	Hales, R. K.; Banchereau, J.; Ribas, A.; of \ldots, A. A. Tarhini Annals; undefined 2010	Assessing oncologic benefit in clinical trials of immunotherapy agents	academic.oup.comSign in					No
Yap et al (2010)	Halford, Michael M.; Tebbutt, Niall C.; Desai, Jayesh; Achen, Marc G.; Stacker, Steven A.	Towards the biomarker-guided rational use of antiangiogenic agents in the treatment of metastatic colorectal cancer	Colorectal Cancer	1	2	149--161	2012	No
Korn et al (2008)	Hall, C. S.; Ross, M.; Bauldry, J. B. B.; \ldots, J. Upshaw Journal of the American; undefined 2018	Circulating Tumor Cells in Stage IV Melanoma Patients	ElsevierSign in					No
Yap et al (2010)	Hall, J. A.; Salgado, R.; Lively, T.; Sweep, F.; Oncology, A. Schuh The Lancet; undefined 2014	A risk-management approach for effective integration of biomarkers in clinical trials: perspectives of an NCI, NCRI, and EORTC working group	ElsevierSign in					No
Zia et al (2005)	Halperin, D. M.; Clinics, J. C. Yao Hematology/Oncology; undefined 2016	Clinical trial design in neuroendocrine tumors	hemonc.theclinics.comSign in					No
Zia et al (2005)	Hamberg, P.; Oncol, J. Verweij J. Clin; undefined 2009	Phase I drug combination trial design: walking the tightrope	CiteseerSign in					No
Twardowski and Gradishar (1997)	Hamby, J. M.; Therapeutics, H. D. H. Showalter Pharmacology \&; undefined 1999	Small molecule inhibitors of tumor-promoted angiogenesis, including protein tyrosine kinase inhibitors	ElsevierSign in					No
Korn et al (2008)	Hamid, Omid; Schmidt, Henrik; Nissan, Aviram; Ridolfi, Laura; Aamdal, Steinar; Hansson, Johan; Guida, Michele; Hyams, David M.; G{\'{o}}mez, Henry; Bastholt, Lars; Chasalow, Scott D.; Berman, David	A prospective phase II trial exploring the association between tumor microenvironment biomarkers and clinical activity of ipilimumab in advanced melanoma	Journal of Translational Medicine	9	1	204	2011	No
Lee and Feng (2005)	Hamm, C.; Verma, S.; Petrella, T.; Bak, K.; treatment \ldots, M. Charette Cancer; undefined 2008	Biochemotherapy for the treatment of metastatic malignant melanoma: a systematic review	ElsevierSign in					No
Korn et al (2008)	Hamou, A. K.	Basic Science to Clinical Research: Segmentation of Ultrasound and Modelling in Clinical Informatics					2017	No
Seymour et al (2010)	Han, Gang; Schell, Michael J.; Kim, Jongphil	Improved survival modeling in cancer research using a reduced piecewise exponential approach	Statistics in Medicine	33	1	59--73	2014	No
Lee and Feng (2005)	Handbook, J. J. Lee The Cancer; undefined 2005	Clinical trial design for anticancer therapies	Wiley Online LibrarySign in					No
Harmon (2010)	Hanlon, K. E.	Cannabinoid Receptor 2: A Novel Multi-Targeted Approach in the Treatment of Breast Cancer and Related Skeletal Metastasis					2012	No
Seruga et al (2015)	Hansen, Aaron R.; Cook, Natalie; Amir, Eitan; Siu, Lillian L.; Abdul Razak, Albiruni Ryan	Determinants of the recommended phase 2 dose of molecular targeted agents	Cancer	123	8	1409--1415	2017	No
Rubinstein et al (2009)	Hansen, O.; Knap, M. M.; Khalil, A.; \ldots, C. H. Nyhus Radiotherapy; undefined 2017	A randomized phase II trial of concurrent chemoradiation with two doses of radiotherapy, 60 Gy and 66 Gy, concomitant with a fixed dose of oral vinorelbine in	ElsevierSign in					No
Korn et al (2001)	Hao, D.; lung Cancer, M. Hidalgo Clinical; undefined 2002	Promising developments in targeted therapies for non‚Äìsmall-cell lung cancer	ElsevierSign in					No
Sharma et al (2012) RECIST: No…	Harding, J. J.; Cancer, G. K. Abou‚ÄêAlfa; undefined 2014	Treating advanced hepatocellular carcinoma: how to get out of first gear	Wiley Online LibrarySign in					No
Sharma et al (2012) RECIST: No…	Harding, J. J.; clinical Oncology, G. K. Abou-Alfa Chinese; undefined 2013	Systemic therapy for hepatocellular carcinoma	cco.amegroups.comSign in					No
Sharma et al (2012) RECIST: No…	Harding, J. J.; surgery; Nutrition, G. K. Abou-Alfa Hepatobiliary; undefined 2014	Predicting responsiveness to sorafenib: can the determination of FGF3/FGF4 amplifications enrich for clinical benefit?	ncbi.nlm.nih.govSign in					No
Sharma et al (2012) RECIST: No…	Harding, James J.; Abou-Alfa, Ghassan K.	Treating advanced hepatocellular carcinoma: How to get out of first gear	Cancer	120	20	3122--3130	2014	No
Saad et al (2017)	Harding, T.; Baughn, L.; Kumar, S.; Leukemia, B. Van Ness; undefined 2019	The future of myeloma precision medicine: integrating the compendium of known drug resistance mechanisms with emerging tumor profiling technologies	nature.comSign in					No
Yap et al (2010)	Harrington, J.	Novel combination strategies with Aurora Kinase Inhibitors: using pre-clinical data to guide clinical trial design					2019	No
Yap et al (2010)	Harrington, K. J.; Billingham, L. J.; journal of \ldots, T. B. Brunner British; undefined 2011	Guidelines for preclinical and early phase clinical assessment of novel radiosensitisers	nature.comSign in					No
Rubinstein et al (2005)	Harrison, C. N.; Mead, A. J.; Panchal, A.; Fox, S.; Blood, C. Yap; undefined 2017	Ruxolitinib vs best available therapy for ET intolerant or resistant to hydroxycarbamide	Am Soc HematologySign in					No
Rubinstein et al (2009)	Harrison, Michael R.; Hahn, Noah M.; Pili, Roberto; Oh, William K.; Hammers, Hans; Sweeney, Christopher; Kim, KyungMann; Perlman, Scott; Arnott, Jamie; Sidor, Carolyn; Wilding, George; Liu, Glenn	A phase II study of 2-methoxyestradiol (2ME2) NanoCrystal\textregistered dispersion (NCD) in patients with taxane-refractory, metastatic castrate-resistant prostate cancer (CRPC)	Investigational New Drugs	29	6	1465--1474	2011	No
Flaherty et al (1997)	HARRYMAN, I. I. D. O. U. G. L. A. S. T.; Hettrich, C. M.; KL Smith, J. B. J. S.; undefined 2003	A prospective multipractice investigation of patients with full-thickness rotator cuff tears: the importance of comorbidities, practice, and other covariables on self	journals.lww.comSign in					No
Rosner et al (2002)	Hartford, C. M.; Desai, A. A.; Janisch, L.; \ldots, T. Karrison Clinical Cancer; undefined 2009	A phase I trial to determine the safety, tolerability, and maximum tolerated dose of deforolimus in patients with advanced malignancies	AACRSign in					No
Twardowski and Gradishar (1997)	Hasina, R.; of dental Education, M. W. Lingen Journal; undefined 2001	Angiogenesis in oral cancer	Am Dental Educ AssocSign in					No
Zia et al (2005)	Haskins, R.; \ldots, J. Baron Evidence to Improve Social Policy; undefined 2011	Building the connection between policy and evidence	coalition4evidence.orgSign in					No
Simon et al (2015)	Hasselbalch, H. C.; of Inflammation, M. E. Bj{\o}rn Mediators; undefined 2015	MPNs as inflammatory diseases: the evidence, consequences, and perspectives	hindawi.comSign in					No
Simon et al (2015)	Hasselbalch, Hans Carl; Silver, Richard T.	Interferon in polycythemia vera and related neoplasms. Can it become the treatment of choice without a randomized trial?	Expert Review of Hematology	8	4	439--445	2015	No
Yap et al (2010)	Hatzis, C.; Bedard, P. L.; Birkbak, N. J.; Beck, A. H.; Research, H. J. W. L. Aerts Cancer; undefined 2014	Enhancing reproducibility in cancer drug screening: how do we move forward?	AACRSign in					No
Gehan and Freireich (1974)	Haubenberger, Dietrich; Clifford, David B.	Clinical Trials in Neurovirology: Successes, Challenges, and Pitfalls	Neurotherapeutics	13	3	571--581	2016	No
Betensky et al (2002)	Haun, J. B.; Castro, C. M.; translational \ldots, R. Wang Science; undefined 2011	Micro-NMR for rapid molecular analysis of human tumor samples	stm.sciencemag.orgSign in					No
Ratain and Eckhardt (2004)	Haura, E. B.; Ricart, A. D.; Larson, T. G.; \ldots, P. J. Stella Clinical Cancer; undefined 2010	A phase II study of PD-0325901, an oral MEK inhibitor, in previously treated patients with advanced non‚Äìsmall cell lung cancer	AACRSign in					No
Korn et al (2008)	Hauschild, A.; Schadendorf, D.; Kirkwood, J. M.	Insights\&Outcomes‚Ñ¢	melanomacare.orgSign in					No
Korn et al (2008)	Hautarzt, J. Bauer Der; undefined 2016	Molekulare Diagnostik bei melanozyt\aren Tumoren"	SpringerSign in					No
Gehan and Freireich (1974)	Havemann, K.; Dudeck, J.	Zum Aussagewert prospektiver Studien in der Onkologie				1316--1326	1980	No
Gehan and Freireich (1974)	Havemann, K.; f{\{u}}r innere Medizin	J. Dudeck der Deutschen Gesellschaft; undefined 1980"	Zum Aussagewert prospektiver Studien in der Onkologie	SpringerSign in				No
Eisenhauer (1998)	Hayes, D. F.; Cristofanilli, M.; Budd, G. T.; \ldots, M. J. Ellis Clinical Cancer; undefined 2006	Circulating tumor cells at each follow-up time point during therapy of metastatic breast cancer patients predict progression-free and overall survival	AACRSign in					No
Mick et al (2000)	Hayes, T. G.; Falchook, G. F.; new \ldots, G. R. Varadhachary Investigational; undefined 2006	Phase I trial of oral talactoferrin alfa in refractory solid tumors	SpringerSign in					No
Renfro and Sargent (2017)	Hazim, A.; of Cancer, V. Prasad European Journal; undefined 2018	A pooled analysis of published, basket trials in cancer medicine	ElsevierSign in					No
Vickers et al (2007)	He, P.; Lai, T. L.; clinical Trials, Z. Su Contemporary; undefined 2015	Design of clinical trials with failure-time endpoints and interim analyses: an update after fifteen years	ElsevierSign in					No
Michaelis and Ratain (2006)	He, X.; Zhang, Y.; Ma, Y.; Zhou, T.; Zhang, J.; Medicine, S. Hong; undefined 2016	Optimal tumor shrinkage predicts long-term outcome in advanced nonsmall cell lung cancer (NSCLC) treated with target therapy: Result from 3 clinical trials of	ncbi.nlm.nih.govSign in					No
Gehan and Freireich (1974)	health Perspectives, E. A. Gehan Environmental; undefined 1979	Clinical trials in cancer research.	ehp.niehs.nih.govSign in					No
Betensky et al (2002)	Health, M. Dixon-Woods Perspectives on context. London:; undefined 2014	The problem of context in quality improvement	health.org.ukSign in					No
Seymour et al (2010)	Heideman, A. Von	Exploring Cancer Drugs In Vitro and In Vivo: With Special Reference to Chemosensitivity Testing and Early Clinical Development					2011	No
Gehan and Freireich (1974)	Hellman, Deborah	Evidence, Belief, and Action: The Failure of Equipoise to Resolve the Ethical Tension in the Randomized Clinical Trial	The Journal of Law, Medicine {\&} Ethics	30	3	375--380	2002	No
Korn et al (2008)	Henick, Brian S.; Herbst, Roy S.; Goldberg, Sarah B.	The PD-1 pathway as a therapeutic target to overcome immune escape mechanisms in cancer	Expert Opinion on Therapeutic Targets			1--14	2014	No
Vickers et al (2007)	Henshaw, F. R.	The effect of topical therapies on ulcer healing and the wound micro-environment in diabetes mellitus					2014	No
Bajorin (2004)	Hensley, Martee	Phase II trial of carboxyamidotriazole in patients with relapsed epithelial ovarian cancer	The Women's Oncology Review	4	1	51--52	2004	No
Ratain and Eckhardt (2004)	Henzler, T.; Konstandin, S.; Schmid-Bindert, G.; Apfaltrer, P.; Haneder, S.; Wenz, F.; Schad, L.; Manegold, C.; Schoenberg, S.; Fink, C.	Imaging of Tumor Viability in Lung Cancer: Initial Results Using 23Na-MRI	R{\{o}}Fo - Fortschritte auf dem Gebiet der R{\"{o}}ntgenstrahlen und der bildgebenden Verfahren"	184	4	340--344	2012	No
Korn et al (2001)	Herbst, R. S.; Hess, K. R.; Tran, H. T.; \ldots, J. E. Tseng Journal of Clinical; undefined 2002	Phase I study of recombinant human endostatin in patients with advanced solid tumors	ascopubs.orgSign in					No
Eisenhauer (1998)	Herbst, Roy S.; Hess, Kenneth R.; Tran, Hai T.; Tseng, Jennifer E.; Mullani, Nizar A.; Charnsangavej, Chusilp; Madden, Timothy; Davis, Darren W.; McConkey, David J.; O'Reilly, Michael S.; Ellis, Lee M.; Pluda, James; Hong, Waun K.; Abbruzzese, James L.	Phase I Study of Recombinant Human Endostatin in Patients With Advanced Solid Tumors	Journal of Clinical Oncology	20	18	3792--3803	2002	No
Eisenhauer (1998)	Herbst, Roy S.; Lee, Anh Tuyet; Tran, Hai T.; Abbruzzese, James L.	Clinical studies of angiogenesis inhibitors: The university of texas md anderson center trial of human endostatin	Current Oncology Reports	3	2	131--140	2001	No
Korn et al (2001)	Herbst, Roy S.; Maddox, Anne-Marie; Rothenberg, Mace L.; Small, Eric J.; Rubin, Eric H.; Baselga, Jose; Rojo, Federico; Hong, Waun Ki; Swaisland, Helen; Averbuch, Steven D.; Ochs, Judith; LoRusso, Patricia Mucci	Selective Oral Epidermal Growth Factor Receptor Tyrosine Kinase Inhibitor ZD1839 Is Generally Well-Tolerated and Has Activity in Non‚ÄìSmall-Cell Lung Cancer and Other Solid Tumors: Results of a Phase I Trial	Journal of Clinical Oncology	20	18	3815--3825	2002	No
Betensky et al (2002)	Herbst, Roy S.; Prager, Diane; Hermann, Robert; Fehrenbacher, Lou; Johnson, Bruce E.; Sandler, Alan; Kris, Mark G.; Tran, Hai T.; Klein, Pam; Li, Xin; Ramies, David; Johnson, David H.; Miller, Vincent A.	TRIBUTE: A Phase III Trial of Erlotinib Hydrochloride (OSI-774) Combined With Carboplatin and Paclitaxel Chemotherapy in Advanced Non‚ÄìSmall-Cell Lung Cancer	Journal of Clinical Oncology	23	25	5892--5899	2005	No
Roberts et al (2003)	Hermiston, T. W.; Therapy, D. H. Kirn Molecular; undefined 2005	Genetically based therapeutics for cancer: similarities and contrasts with traditional drug discovery and development	ElsevierSign in					No
Korn et al (2008)	Hernberg, M.	Terapeutiska antikroppar mot cancer	fls.fiSign in					No
Korn et al (2001)	Hernychova, L.; Nekulova, M.; Potesil, D.; klinick{\'{a}} Onkologie, E. Michalova; undefined 2012	A Combined Immunoprecipitation and Mass Spectrometric Approach to Determine ANp63-Interacting Partners	linkos.czSign in					No
Korn et al (2001)	Herrera, E.; Paliativa, E. Bruera Medicina; undefined 2001	Nuevos f\'armacos potencialmente \'utiles para el tratamiento de la caquexia en cuidados paliativos	Ar{\`{a}}nSign in					No
Gehan and Freireich (1974)	HERSEY, P. E. T. E. R.	Evaluation of Vaccinia Viral Lysates as Therapeutic Vaccines in the Treatment of Melanoma	Annals of the New York Academy of Sciences	690	1 Specific Immu	167--177	1993	No
Gehan and Freireich (1974)	Hersey, P.; Edwards, A.; Coates, A.; \ldots, H. Shaw Cancer Immunology; undefined 1987	Evidence that treatment with vaccinia melanoma cell lysates (VMCL) may improve survival of patients with stage II melanoma	SpringerSign in					No
Gehan and Freireich (1974)	Hersey, Peter	Active immunotherapy with viral lysates of micrometastases following surgical removal of high risk melanoma	World Journal of Surgery	16	2	251--260	1992	No
Korn et al (2008)	HERSEY, Peter	Immunotherapy of melanoma	Asia-Pacific Journal of Clinical Oncology	6		S2--S8	2010	No
Korn et al (2008)	Hersey, Peter; Sosman, Jeffrey; O'Day, Steven; Richards, Jon; Bedikian, Agop; Gonzalez, Rene; Sharfman, William; Weber, Robert; Logan, Theodore; Buzoianu, Manuela; Hammershaimb, Luz; Kirkwood, John M.	A randomized phase 2 study of etaracizumab, a monoclonal antibody against integrin $\alpha$ \textlesssub\textgreaterv\textless/sub\textgreater $\beta$ \textlesssub\textgreater3\textless/sub\textgreater , ¬± dacarbazine in patients with stage IV metastatic melanoma	Cancer	116	6	1526--1534	2010	No
Korn et al (2008)	Hersh, E. M.; O'Day, S. J.; Powderly, J.; new \ldots, K. D. Khan Investigational; undefined 2011	A phase II multicenter study of ipilimumab with or without dacarbazine in chemotherapy-naive patients with advanced melanoma	SpringerSign in					No
Korn et al (2008)	Hersh, Evan M.; O'Day, Steven J.; Ribas, Antoni; Samlowski, Wolfram E.; Gordon, Michael S.; Shechter, Deganit E.; Clawson, Alicia A.; Gonzalez, Rene	A phase 2 clinical trial of \textlessi\textgreaternab\textless/i\textgreater -paclitaxel in previously treated and chemotherapy-naive patients with metastatic melanoma	Cancer			NA--NA	2009	No
Lee and Feng (2005)	Herson, Jay; Buyse, Marc; Wittes, Janet Turk	On Stopping a Randomized Clinical Trial for Futility				109--137	2012	No
Vickers et al (2007)	Hettle, R.; Corbett, M.; technology \ldots, S. Hinde Health; undefined 2017	The assessment and appraisal of regenerative medicines and cell therapy products: an exploration of methods for review, economic evaluation and appraisal	eprints.whiterose.ac.ukSign in					No
Roberts et al (2003)	Heun, J. M.; Grothey, A.; Branda, M. E.; \ldots, R. M. Goldberg The; undefined 2011	Tumor status at 12 weeks predicts survival in advanced colorectal cancer: findings from NCCTG N9741	AlphaMed PressSign in					No
Seymour et al (2010)	Hey, S. P.; Heilig, C. M.; Trials, C. Weijer; undefined 2013	Accumulating Evidence and Research Organization (AERO) model: a new tool for representing, analyzing, and planning a translational research program	trialsjournal.biomedcentral.comSign in					No
Harmon (2010)	Hey, S. P.; journal of Ethics, R. D. Truog A. M. A.; undefined 2015	The question of clinical equipoise and patients' best interests	journalofethics.ama-assn.orgSign in					No
Zia et al (2005)	Hey, S. P.; translational Medicine, J. Kimmelman Science; undefined 2013	Ethics, error, and initial trials of efficacy	stm.sciencemag.orgSign in					No
Zia et al (2005)	Hey, Spencer Phillips; Kimmelman, Jonathan	Are outcome-adaptive allocation trials ethical?	Clinical Trials: Journal of the Society for Clinical Trials	12	2	102--106	2015	No
Harmon (2010)	Hey, Spencer Phillips; Weijer, Charles	What questions can a placebo answer?	Monash Bioethics Review	34	1	23--36	2016	No
Seymour et al (2010)	Hey, Spencer; Heilig, Charles M.; Weijer, Charles	Accumulating Evidence and Research Organization (AERO) model: a new tool for representing, analyzing, and planning a translational research program	Trials	14	1	159	2013	No
Korn et al (2001)	Heymach, J. V.; Desai, J.; Manola, J.; cancer \ldots, D. W. Davis Clinical; undefined 2004	Phase II study of the antiangiogenic agent SU5416 in patients with advanced soft tissue sarcomas	AACRSign in					No
Korn et al (2001)	Heymach, J. V.; Johnson, D. H.; of \ldots, F. R. Khuri Annals; undefined 2004	Phase II study of the farnesyl transferase inhibitor R115777 in patients with sensitive relapse small-cell lung cancer	academic.oup.comSign in					No
Korn et al (2001)	Hicklin, Daniel J.; Ellis, Lee M.	Role of the Vascular Endothelial Growth Factor Pathway in Tumor Growth and Angiogenesis	Journal of Clinical Oncology	23	5	1011--1027	2005	No
Eisenhauer (1998)	Hidalgo, M.; Cancer, S. G. Eckhardt Journal of the National; undefined 2001	Development of matrix metalloproteinase inhibitors in cancer therapy	academic.oup.comSign in					No
Eisenhauer (1998)	Hidalgo, Manuel; Siu, Lillian L.; Nemunaitis, John; Rizzo, Jinee; Hammond, Lisa A.; Takimoto, Chris; Eckhardt, S. Gail; Tolcher, Anthony; Britten, Carolyn D.; Denis, Louis; Ferrante, Karen; Von Hoff, Daniel D.; Silberman, Sandra; Rowinsky, Eric K.	Phase I and Pharmacologic Study of OSI-774, an Epidermal Growth Factor Receptor Tyrosine Kinase Inhibitor, in Patients With Advanced Solid Malignancies	Journal of Clinical Oncology	19	13	3267--3279	2001	No
Gehan and Freireich (1974)	Higby, Donald J.; Freeman, Arnold; Henderson, Edward S.; Sinks, Lucius; Cohen, Elias	Granulocyte transfusions in children using filter-collected cells	Cancer	38	3	1407--1413	1976	No
Ratain and Sargent (2009)	Higginson, I. J.; Costantini, M.; medical \ldots, E. Silber Postgraduate; undefined 2011	Evaluation of a new model of short-term palliative care for people severely affected with multiple sclerosis: a randomised fast-track trial to test timing of referral and	pmj.bmj.comSign in					No
Prasad and Oseran (2015)	Hilgers, R. D.; K{\{o}}nig	F.; Molenberghs	G.; Senn	S."	Design and analysis of clinical trials for small rare disease populations			No
Van Glabbeke et al (2002)	Hillmen, Peter; Cohen, Dena R.; Cocks, Kim; Pettitt, Andrew; Sayala, Hazem A.; Rawstron, Andy C.; Kennedy, Daniel B.; Fegan, Christopher; Milligan, Don W.; Radford, John; Mercieca, Jane; Dearden, Claire; Ezekwisili, Raphael; Smith, Alexandra F.; Brown, Julia; Booth, Gillian A.; Varghese, Abraham M.; Pocock, Christopher	A randomized phase II trial of fludarabine, cyclophosphamide and mitoxantrone (FCM) with or without rituximab in previously treated chronic lymphocytic leukaemia	British Journal of Haematology	152	5	570--578	2011	No
Eisenhauer (1998)	Hilsenbeck, S. G.; Cancer, D. D. V. Hoff Journal of the National; undefined 1999	Measure once or twice‚Äîdoes it really matter?	academic.oup.comSign in					No
Korn et al (2008)	Hind, C. K.; Carter, M. J.; Harris, C. L.; international journal \ldots, H. T. C. Chan The; undefined 2015	Role of the pro-survival molecule Bfl-1 in melanoma	ElsevierSign in					No
Cannistra (2009)	Hingorani, S. R.; Zheng, L.; Bullock, A. J.; \ldots, T. E. Seery J. Clin; undefined 2018	HALO 202: randomized phase II study of PEGPH20 plus nab-paclitaxel/gemcitabine versus nab-paclitaxel/gemcitabine in patients with untreated, metastatic	researchgate.netSign in					No
Estey and Thall (2003)	Hino, M.; Kobayashi, K.; Yoshimura, A.; \ldots, Y. Takeda Anticancer; undefined 2006	Weekly administration of irinotecan (CPT-11) plus cisplatin for non-small cell lung cancer	ar.iiarjournals.orgSign in					No
Renfro and Sargent (2017)	Hirakawa, A.; Asano, J.; Sato, H.; clinical Trials, S. Teramukai Contemporary; undefined 2018	Master protocol trials in oncology: Review and new trial designs	ElsevierSign in					No
Yap et al (2010)	Hirsch, Steffen; Marshall, Lynley V.; Carceller Lechon, Fernando; Pearson, Andrew D. J.; Moreno, Lucas	Targeted approaches to childhood cancer: progress in drug discovery and development	Expert Opinion on Drug Discovery	10	5	483--495	2015	No
Maitland et al (2010)	Ho, D.; Wang, C. H. K.; Advances, E. K. H. Chow Science; undefined 2015	Nanodiamonds: The intersection of nanotechnology, drug development, and personalized medicine	advances.sciencemag.orgSign in					No
Renfro and Sargent (2017)	Hobbs, B. P.; Barata, P. C.; of the \ldots, Y. Kanjanapan JNCI: Journal; undefined 2018	Seamless Designs: Current Practice and Considerations for Early-Phase Drug Development in Oncology	academic.oup.comSign in					No
Renfro and Sargent (2017)	Hobbs, B. P.; Kane, M. J.; Hong, D. S.; of Oncology, R. Landin Annals; undefined 2018	Statistical challenges posed by uncontrolled master protocols: sensitivity analysis of the vemurafenib study	academic.oup.comSign in					No
Seymour et al (2010)	Hobbs, Brian P.; Chen, Nan; Lee, J. Jack	Controlled multi-arm platform design using predictive probability	Statistical Methods in Medical Research	27	1	65--78	2018	No
Renfro and Sargent (2017)	Hobbs, Brian P.; Landin, Rick	Bayesian basket trial design with exchangeability monitoring	Statistics in Medicine	37	25	3557--3572	2018	No
Korn et al (2008)	Hodak, I. R.	Molekulargenetische Untersuchungen zur systemischen Progression maligner Melanome					2017	No
Michaelis and Ratain (2006)	Hodi, F. S.; Butler, M.; of the \ldots, D. A. Oble Proceedings; undefined 2008	Immunologic and clinical effects of antibody blockade of cytotoxic T lymphocyte-associated antigen 4 in previously vaccinated cancer patients	National Acad SciencesSign in					No
Korn et al (2008)	Hodi, F. S.; Lawrence, D.; Lezcano, C.; Wu, X.; immunology \ldots, J. Zhou Cancer; undefined 2014	Bevacizumab plus ipilimumab in patients with metastatic melanoma	AACRSign in					No
Korn et al (2008)	Hodi, F. S.; Lee, S.; McDermott, D. F.; Rao, U. N.; Jama, L. H. Butterfield; undefined 2014	Ipilimumab plus sargramostim vs ipilimumab alone for treatment of metastatic melanoma: a randomized clinical trial	jamanetwork.comSign in					No
Korn et al (2008)	Hodi, F. Stephen; O'Day, Steven J.; McDermott, David F.; Weber, Robert W.; Sosman, Jeffrey A.; Haanen, John B.; Gonzalez, Rene; Robert, Caroline; Schadendorf, Dirk; Hassel, Jessica C.; Akerley, Wallace; van den Eertwegh, Alfons J. M.; Lutzky, Jose; Lorigan, Paul; Vaubel, Julia M.; Linette, Gerald P.; Hogg, David; Ottensmeier, Christian H.; Lebb{\'{e}}, Celeste; Peschel, Christian; Quirt, Ian; Cla…	Improved Survival with Ipilimumab in Patients with Metastatic Melanoma	New England Journal of Medicine	363	8	711--723	2010	No
Eskens and Verweij (2000)	Hoekstra, R.; Eskens, F.; Oncologist, J. Verweij The; undefined 2001	Matrix metalloproteinase inhibitors: current developments and future perspectives	AlphaMed PressSign in					No
Korn et al (2001)	Hoekstra, R.; Verweij, J.; new Drugs, F. A. L. M. Eskens Investigational; undefined 2003	Clinical trial design for target specific anticancer agents	SpringerSign in					No
Yap et al (2010)	Hoelder, Swen; Clarke, Paul A.; Workman, Paul	Discovery of small molecule cancer drugs: Successes, challenges and opportunities	Molecular Oncology	6	2	155--176	2012	No
Roberts et al (2003)	Hoff, D. D. Von; Evans, D. B.; Hruban, R. H.	Pancreatic cancer					2005	No
Dhani et al (2009)	Hoff, D. D. Von; Jr, J. J. Stephenson; Rosen, P.; Oncol, D. M. Loesch J. Clin; undefined 2010	Pilot study using molecular profiling of patients' tumors to find potential targets and select treatments for their refractory cancers	academia.eduSign in					No
Brown et al (2011)	Hoffer, L. John; Robitaille, Line; Zakarian, Robert; Melnychuk, David; Kavan, Petr; Agulnik, Jason; Cohen, Victor; Small, David; Miller, Wilson H.	High-Dose Intravenous Vitamin C Combined with Cytotoxic Chemotherapy in Patients with Advanced Cancer: A Phase I-II Clinical Trial	PLOS ONE	10	4	e0120228	2015	No
Mariani and Marubini (2000)	Hoffmann, T.; Erueti, C.; Thorning, S.; Bmj, P. Glasziou; undefined 2012	The scatter of research: cross sectional comparison of randomised trials and systematic reviews across specialties	bmj.comSign in					No
Roberts et al (2003)	Hofmann, Fabian; Marconi, Lorenzo S. O.; Stewart, Fiona; Lam, Thomas B. L.; Bex, Axel; Canfield, Steven E.; Ljungberg, B{\{o}}rje"	Targeted therapy for metastatic renal cell carcinoma	Cochrane Database of Systematic Reviews				2017	No
Renfro and Sargent (2017)	Hofner, B.; Benda, N.	Moderne Studiendesigns	benjaminhofner.deSign in					No
Simon et al (2015)	Hohl, R. J.	Oncology trial design: More accurately and efficiently advancing the field	Clinical Pharmacology {\&} Therapeutics	97	5	430--432	2015	No
Yap et al (2010)	Holle, L.; Pruemer, J.; Therapy, H. Kim Cancer; undefined 2013	Overview of Cancer Therapy	books.google.comSign in					No
Yap et al (2010)	Hollebecque, A.; Postel-Vinay, S.; of \ldots, J. Verweij European Journal; undefined 2013	Modifying phase I methodology to facilitate enrolment of molecularly selected patients	ElsevierSign in					No
Yap et al (2010)	Hollingsworth, S. J.; Genomics, A. V. Biankin Public Health; undefined 2015	The challenges of precision oncology drug development and implementation	karger.comSign in					No
Yap et al (2010)	Hong, D.; for Cancer, P. C. Barata Novel Designs of Early Phase Trials; undefined 2018	The Challenges of Implementing Multiarmed Early Phase Oncology Clinical Trials	ElsevierSign in					No
Rosner et al (2002)	Hong, F.; Institute, R. Simon Journal of the National Cancer; undefined 2013	Run-in phase III trial design with pharmacodynamics predictive biomarkers	academic.oup.comSign in					No
Korn et al (2008)	Hooijkaas, A. I.	Preclinical optimization of melanoma treatment					2013	No
Michaelis and Ratain (2006)	Hoos, A.; Eggermont, A. M. M.; of the \ldots, S. Janetzki Journal; undefined 2010	Improved endpoints for cancer immunotherapy trials	academic.oup.comSign in					No
Korn et al (2008)	Hoos, A.; Ibrahim, R.; Korman, A.; in \ldots, K. Abdallah Seminars; undefined 2010	Development of ipilimumab: contribution to a new paradigm for cancer immunotherapy	ElsevierSign in					No
Gehan and Freireich (1974)	Hopwood, M.; Mabry, J. C.; Sibley, W. L.	A first-order characterization of clinical trials					1980	No
Rubinstein et al (2005)	Horti, J{\'{o}}zsef; Widmark, Anders; Stenzl, Arnulf; Federico, Miriam H.; Abratt, Raymond P.; Sanders, Nick; Pover, Gillian M.; Bodrogi, Istv{\'{a}}n	A Randomized, Double-Blind, Placebo-Controlled Phase II Study of Vandetanib Plus Docetaxel/Prednisolone in Patients with Hormone-Refractory Prostate Cancer	Cancer Biotherapy and Radiopharmaceuticals	24	2	175--180	2009	No
Ratain and Eckhardt (2004)	Horvat, T. Z.; Adel, N. G.; Dang, T. O.; of clinical \ldots, P. Momtaz Journal; undefined 2016	Reply to A. Indini et al.	ncbi.nlm.nih.govSign in					No
Ratain and Eckhardt (2004)	Hotte, S. J.; Journal, A. K. Kapoor Canadian Urological Association; undefined 2007	Systemic therapy for patients with advanced, unresectable ormetastatic renal cell carcinoma: moving to guidelines	ncbi.nlm.nih.govSign in					No
Tsimberidou et al (2009)	Hourigan, C. S.; Investigation, J. E. Karp Clinical; undefined 2011	New considerations in the design of clinical trials for the treatment of acute leukemia	ncbi.nlm.nih.govSign in					No
Korn et al (2008)	Howard, J. H.; Thompson, J. F.; of surgical \ldots, N. Mozzillo Annals; undefined 2012	Metastasectomy for distant metastatic melanoma: analysis of data from the first Multicenter Selective Lymphadenectomy Trial (MSLT-I)	SpringerSign in					No
Korn et al (2008)	Hsan, K. M.; Chen, C. C.; Cancers, L. F. Shyur; undefined 2010	Current research and development of chemotherapeutic agents for melanoma	mdpi.comSign in					No
Ratain and Eckhardt (2004)	Hsu, C. Y.; Shen, Y. C.; Yu, C. W.; Hsu, C.; Hu, F. C.; of \ldots, C. H. Hsu Journal; undefined 2011	Dynamic contrast-enhanced magnetic resonance imaging biomarkers predict survival and response in hepatocellular carcinoma patients treated with	ElsevierSign in					No
Korn et al (2001)	Hsu, C.; Chen, C. N.; Cancer, A. L. Cheng Liver; undefined 2009	Treatment of Hepatocellular Carcinoma with Thalidomide: Assessment with Power Doppler Ultrasound	SpringerSign in					No
Korn et al (2001)	Hsu, C.; Chen, C. N.; Chen, L. T.; Wu, C. Y.; Yang, P. M.; Oncology, M. Y. Lai; undefined 2003	Low-dose thalidomide treatment for advanced hepatocellular carcinoma	karger.comSign in					No
Korn et al (2001)	Hsu, Chiun; Chen, Chiung-Nien; Cheng, Ann-Lii	Treatment of Hepatocellular Carcinoma with Thalidomide: Assessment with Power Doppler Ultrasound				277--286	2009	No
Michaelis and Ratain (2006)	Hu, H. T.; Kim, J. H.; Lee, L. S.; Kim, K. A.; \ldots, G. Y. Ko Journal of Vascular; undefined 2011	Chemoembolization for hepatocellular carcinoma: multivariate analysis of predicting factors for tumor response and survival in a 362-patient cohort	ElsevierSign in					No
Selaru et al (2016)	Hu, X.; Liu, L.; Chen, D.; Wang, Y.; Zhang, J.; Technology, L. Shao Bioresource; undefined 2017	Co-expression of the recombined alcohol dehydrogenase and glucose dehydrogenase and cross-linked enzyme aggregates stabilization	ElsevierSign in					No
Korn et al (2008)	Hu, Y.; Kim, H.; Blackwell, C. M.; of Surgery, C. L. Slingluff Jr Annals; undefined 2015	Long-term outcomes of helper peptide vaccination for metastatic melanoma	ncbi.nlm.nih.govSign in					No
Ratain and Sargent (2009)	Huang, Bo; Thomas, Neal	Optimal Designs With Interim Analyses for Randomized Studies With Long-Term Time-Specific Endpoints	Statistics in Biopharmaceutical Research	6	2	175--184	2014	No
Ratain (2005)	Huang, E. P.; Lin, F. I.; Radiology, L. K. Shankar Academic; undefined 2017	Beyond Correlations, Sensitivities, and Specificities: A Roadmap for Demonstrating Utility of Advanced Imaging in Oncology Treatment and Clinical Trial	ElsevierSign in					No
Renfro and Sargent (2017)	Huang, Meilin; Hobbs, Brian P.	Estimating mean local posterior predictive benefit for biomarker-guided treatment strategies	Statistical Methods in Medical Research			96228021878809	2018	No
Maitland et al (2010)	Huang, S.; in cancer Biology, S. Kauffman Seminars; undefined 2013	How to escape the cancer attractor: rationale and limitations of multi-target drugs	ElsevierSign in					No
Rubinstein et al (2005)	Hubbard, Joleen M.; Mahoney, Michelle R.; Loui, William S.; Roberts, Lewis R.; Smyrk, Thomas C.; Gatalica, Zoran; Borad, Mitesh; Kumar, Shaji; Alberts, Steven R.	Phase I/II Randomized Trial of Sorafenib and Bevacizumab as First-Line Therapy in Patients with Locally Advanced or Metastatic Hepatocellular Carcinoma: North Central Cancer Treatment Group Trial N0745 (Alliance)	Targeted Oncology	12	2	201--209	2017	No
Korn et al (2001)	Hudes, G.; Menon, S.; , E. A. Golemis Molecular Analysis; undefined 2004	Protein Interaction-targeted Drug Discovery	books.google.comSign in					No
Michaelis and Ratain (2006)	Hughes, Tasha; Klairmont, Matthew; Broucek, Joseph; Iodice, Gail; Basu, Sanjib; Kaufman, Howard L.	The prognostic significance of stable disease following high-dose interleukin-2 (IL-2) treatment in patients with metastatic melanoma and renal cell carcinoma	Cancer Immunology, Immunotherapy	64	4	459--465	2015	No
Seymour et al (2010)	Humphrey, R. W.; of the \ldots, L. M. Brockway-Lunardi Journal; undefined 2011	Opportunities and challenges in the development of experimental drug combinations for cancer	academic.oup.comSign in					No
Dhani et al (2009)	Hunger, Stephen P.; Conter, Valentino; Raetz, Elizabeth A.; Valsecchi, Maria Grazia; Henze, Guenter	Classification and Treatment of Acute Lymphoblastic Leukemia				79--120	2011	No
Korn et al (2001)	Hunsberger, Sally; Rubinstein, Lawrence V.; Dancey, Janet; Korn, Edward L.	Dose escalation trial designs based on a molecularly targeted endpoint	Statistics in Medicine	24	14	2171--2181	2005	No
Rubinstein et al (2005)	Hurt, R. T.; Ebbert, J. O.; Croghan, I. T.; alcohol \ldots, D. R. Schroeder Drug; undefined 2018	Varenicline for tobacco-dependence treatment in alcohol-dependent smokers: A randomized controlled trial	ElsevierSign in					No
Betensky et al (2002)	Hussain, S. A.; Rea, D. W.; \ldots, N. D. James Current Signal; undefined 2007	Signal transduction therapy: challenges to clinical trial design	ingentaconnect.comSign in					No
Ratain and Eckhardt (2004)	Hutson, T. E.; Bukowski, R. M.; Cowey, C. L.; reviews in \ldots, R. Figlin Critical; undefined 2011	Sequential use of targeted agents in the treatment of renal cell carcinoma	ElsevierSign in					No
Eisenhauer (1998)	Hyde, Johnny; McMeekin, D. Scott	Targeted therapies for gynecologic malignancies	Current Treatment Options in Oncology	6	2	121--132	2005	No
Morabito et al (2006)	Ï†ú, Î∞ïÏßÑÏö∞ ÎåÄÌïúÎÇ¥Î∂ÑÎπÑÏô∏Í≥ºÌïôÌöåÏßÄ:; undefined 2008	Í∞ëÏÉÅÏÑ†ÏïîÏùò Î∂ÑÏûêÌëúÏ†ÅÏπòÎ£å	jes-online.orgSign in					No
Goffin et al (2005)	Ï¥àÎ°ùÏßë, ÍπÄÏÑ∏Ìòï ÎåÄÌïúÏô∏Í≥ºÌïôÌöå ÌïôÏà†ÎåÄÌöå; undefined 2012	Revised RECIST Guideline (Version 1.1)	dbpia.co.krSign in					No
Rubinstein et al (2005)	Iasonos, A.; Sabbatini, P.; of \ldots, D. R. Spriggs International Journal; undefined 2012	Identifying Clinical Improvement in Consolidation Single-Arm Phase 2 Trials in Patients With Ovarian Cancer in Second or Greater Clinical Remission	ijgc.bmj.comSign in					No
Dhani et al (2009)	Ibrahim, R. B.	Histone deacetylase inhibitors: Are they here to stay?					2010	No
Mick et al (2000)	ÎÇ®Ï†ïÎ™®, Î∞ïÏÑ∏Ï†ïÔºå ÍπÄÏú§ÎÇ®Ôºå	Growth Modulation Index Ïùò Ï∂îÏ†ïÏóê ÎåÄÌïú Ïó∞Íµ¨: Ïû†Ïû¨Ï†Å Î≥ÄÏàòÏôÄ Í∞ÄÏÜçÏã§Ìå®ÏãúÍ∞Ñ Î™®ÌòïÏùò Ï†ÅÏö©					2016	No
Wieand (2005)	Iclozan, C.; Antonia, S.; Chiappori, A.; immunology \ldots, D. T. Chen Cancer; undefined 2013	Therapeutic regulation of myeloid-derived suppressor cells and immune response to cancer vaccine in patients with extensive stage small cell lung cancer	SpringerSign in					No
Mandrekar and Sargent (2010)	IETSI, E. S.	Eficacia y seguridad del trombopag en pacientes con aplasia medular severa, no tributarios a terapia triple inmunosupresora ni trasplante de m\'edula \'osea					2016	No
Harmon (2010)	Ifcher, John; Zarghamee, Homa	Ethics and Experimental Economics				195--205	2016	No
Liu et al (1999)	Ikeda, Mitsugu; Ochibe, Tatsuya; Tohkin, Masahiro	Possible Causes of Failing to Meet Primary Endpoints	Therapeutic Innovation {\&} Regulatory Science			216850000000000	2018	No
Michaelis and Ratain (2006)	Imaging, H. Mehrabian Frontiers of Medical; undefined 2015	Blind Source Separation in Assessing Tumor Pharmacokinetics	World ScientificSign in					No
Ratain and Eckhardt (2004)	imaging; intervention Journal, H. Wagner Jr Biomedical; undefined 2008	Found in translation: Integrating laboratory and clinical oncology research	ncbi.nlm.nih.govSign in					No
Ratain (2005)	Immunology, C. G. Drake Nature Reviews; undefined 2010	Prostate cancer as a model for tumour immunotherapy	nature.comSign in					No
Gehan and Freireich (1974)	Immunology, W. W. Jedrzejczak International Archives of Allergy; undefined 1976	Phytohaemagglutinin (PHA) skin test in predicting prognosis in cancer patients	karger.comSign in					No
Michaelis and Ratain (2006)	Immunopharmacogenomics, N. Choudhury; undefined 2015	Patient Selection and Monitoring for Immunotherapies: Challenges for Immune Checkpoint Antibody and Cell Therapies	SpringerSign in					No
Korn et al (2008)	Immunotherapy, A. A. Tarhini; undefined 2013	Tremelimumab: a review of development to date in solid tumors	Future MedicineSign in					No
Korn et al (2008)	Immunotherapy, M. S. Block The Basics of Cancer; undefined 2018	Melanoma Immunotherapy	SpringerSign in					No
Rosner et al (2002)	in Biology, A. Shamoo Ethics; An, Engineering; Medicine:; undefined 2017	Ethical Considerations for the Enrollment of Cancer Patients in Clinical Trials	dl.begellhouse.comSign in					No
Selaru et al (2016)	in biology; Medicine, M. Andreoletti Perspectives; undefined 2018	More Than One Way to Measure? A Casuistic Approach to Cancer Clinical Trials	muse.jhu.eduSign in					No
Simon et al (2015)	in biology; Medicine, M. Andreoletti Perspectives; undefined 2018	More Than One Way to Measure? A Casuistic Approach to Cancer Clinical Trials	muse.jhu.eduSign in					No
Gehan and Freireich (1974)	in cardiovascular Diseases, K. E. Hammermeister Progress; undefined 1983	The effect of coronary bypass surgery on survival	ElsevierSign in					No
Gehan and Freireich (1974)	in clinical Research, J. R. T. I. G. Strategies; undefined 1976	Clinical Dials: Fixed Sample Size Sequential Analysis, Adaptive Designs	Mead JohnsonSign in					No
Korn et al (2008)	in Context, T. R. Velho Drugs; undefined 2012	Metastatic melanoma‚Äìa review of current and future drugs	ncbi.nlm.nih.govSign in					No
Estey and Thall (2003)	in Hematology, E. Estey Seminars; undefined 2015	Why is progress in acute myeloid leukemia so slow?	ElsevierSign in					No
Goffin et al (2005)	in Immunopathology, E. V. Schmidt Seminars; undefined 2019	Developing combination strategies using PD-1 checkpoint inhibitors to treat cancer	SpringerSign in					No
Morabito et al (2006)	in Medical, A. L. Gould Statistical Methods for Evaluating Safety; undefined 2014	Phase 1 trials	Wiley Online LibrarySign in					No
Gehan and Freireich (1974)	in Medicine, C. B. Begg Statistics; undefined 1985	A measure to aid in the interpretation of published clinical trials	Wiley Online LibrarySign in					No
Thall and Estey (1993)	in Medicine, D. Ashby Statistics; undefined 2006	Bayesian statistics in medicine: a 25 year review	Wiley Online LibrarySign in					No
Korn et al (2008)	in Medicine, J. M. Kirkwood Health Outcomes Research; undefined 2011	New and More Facile Endpoints in Oncology	infona.plSign in					No
Thall and Estey (1993)	in Medicine, S. Todd Statistics; undefined 2007	A 25‚Äêyear review of sequential methodology in clinical studies	Wiley Online LibrarySign in					No
Gehan and Freireich (1974)	in Medicine, S. R. Doll Statistics; undefined 1982	Clinical trials: retrospect and prospect	Wiley Online LibrarySign in					No
Korn et al (2008)	in Melanoma, K. A. Margolin Targeted Therapeutics; undefined 2012	Targeting the mTOR, PI3K, and AKT Pathways in Melanoma	SpringerSign in					No
Korn et al (2001)	in Oncology, D. R. Macdonald Seminars; undefined 2003	New frontiers in the treatment of malignant glioma	ElsevierSign in					No
El-Maraghi and Eisenhauer (2008)	in Oncology, R. J. Epstein Seminars; undefined 2010	Digitization and its discontents: future shock in predictive oncology	ElsevierSign in					No
Yap et al (2010)	in pharmacological Sciences, D. J. Adams Trends; undefined 2012	The Valley of Death in anticancer drug development: a reassessment	ElsevierSign in					No
Yap et al (2010)	in Pharmacology, O. Feron Frontiers; undefined 2010	Challenges in pharmacology of anti-cancer drugs‚Äìthe search for addictions	frontiersin.orgSign in					No
Renfro and Sargent (2017)	in Pharmacy, P. C. Langley I. N. N. O. V. A. T. I. O. N. S.; undefined 2016	Next Generation Sequencing claims in precision medicine: Questions a formulary committee should ask	pubs.lib.umn.eduSign in					No
Korn et al (2001)	in radiation Oncology, C. Scott Seminars; undefined 2002	Statistical issues in studies of toxicity modifiers	ElsevierSign in					No
Gehan and Freireich (1974)	in Research, S. F. Spicker The Use of Human Beings; undefined 1988	Research risks, randomization, and risks to research: Reflections on the prudential use of ‚Äúpilot‚Äù trials	SpringerSign in					No
Tsimberidou et al (2009)	Inflammopharmacology, D. A. Clark; undefined 2012	The end of evidence-based medicine?	SpringerSign in					No
Gehan and Freireich (1974)	Informatics, F. Gr{\'{e}}my Medical; undefined 1982	Informatics and medical methodology: random reflections about clinical data bases	Taylor {\&} FrancisSign in					No
Saad et al (2017)	Informatics, P. R. O. Payne Clinical Research; undefined 2012	The Clinical Research Environment	SpringerSign in					No
El-Maraghi and Eisenhauer (2008)	Informatics, R. J. Epstein Cancer; undefined 2009	Unblocking blockbusters: using boolean text-mining to optimise clinical trial design and timeline for novel anticancer drugs	journals.sagepub.comSign in					No
Michaelis and Ratain (2006)	Ingrisch, Michael; Sourbron, Steven	Tracer-kinetic modeling of dynamic contrast-enhanced MRI and CT: a primer	Journal of Pharmacokinetics and Pharmacodynamics	40	3	281--300	2013	No
Booth et al (2008)	Inhibitors, R. L. Cohen Therapeutic Kinase; undefined 2010	Adjuvant Trials of Targeted Agents: The Newest Battleground in the War on Cancer	SpringerSign in					No
Stewart and Kurzrock (2013)	Insel, Paul A.; Amara, Susan G.; Blaschke, Terrence F.	Introduction to the Theme ‚ÄúPrecision Medicine and Prediction in Pharmacology‚Äù	Annual Review of Pharmacology and Toxicology	55	1	11--14	2015	No
Mariani and Marubini (2000)	Inst, R. Gaafar J. Egypt Natl Canc; undefined 2005	How to write an oncology manuscript	CiteseerSign in					No
Stewart and Kurzrock (2013)	Institute, D. J. Stewart JNCI: Journal of the National Cancer; undefined 2014	Wnt signaling pathway in non‚Äìsmall cell lung cancer	academic.oup.comSign in					No
Rosner et al (2002)	International, P. E. Clark Kidney; undefined 2009	The role of VHL in clear-cell renal cell carcinoma and its relation to targeted therapy	ElsevierSign in					No
Rosner et al (2002)	International, W. M. Stadler B. J. U.; undefined 2006	Development of growth inhibitory agents in urological and other malignancies	Wiley Online LibrarySign in					No
Yap et al (2010)	into Medicines, M. S. Landis Translating Molecules; undefined 2017	Design of Clinical Studies in Early Development	SpringerSign in					No
Gehan and Freireich (1974)	Investigation, D. Shatz Cancer; undefined 1990	Randomized clinical trials and the problem of suboptimal care: An overview of the controversy	Taylor {\&} FrancisSign in					No
Gehan and Freireich (1974)	Investigation, F. Rosner Cancer; undefined 1991	The Ethics of Randomized Clinical Trials	Taylor {\&} FrancisSign in					No
Wilson et al (2015)	Investigation, G. Barosi Clinical; undefined 2015	Ruxolitinib for patients with polycythemia vera who have had an inadequate response or are intolerant to hydroxyurea: a critical appraisal	pdfs.semanticscholar.orgSign in					No
Dhani et al (2009)	Investigation, P. He Clinical; undefined 2015	Personalized medicine: challenges in biomarker-related clinical trial design	openaccessjournals.comSign in					No
Lee and Feng (2005)	Investigation, R. J. Stephens Clinical; undefined 2014	Looking backwards to move forward: a review of randomized lung cancer treatment trials to inform future research	researchgate.netSign in					No
Roberts et al (2003)	Ip, Vivian Hui Yun; Tsui, Ban C. H.	Novelty without toxicity: a quest for a safer local anesthetic	Canadian Journal of Anesthesia/Journal canadien d'anesth{\'{e}}sie	58	1	8--13	2011	No
Saad et al (2017)	Issa, A. M.; Thorogood, A.; Joly, Y.; in Medicine, B. M. Knoppers Genetics; undefined 2019	Accelerating evidence gathering and approval of precision medicine therapies: the FDA takes aim at rare mutations	nature.comSign in					No
Stewart and Kurzrock (2013)	Issues, D. Teira Philosophy of Molecular Medicine: Foundational; undefined 2016	11 Testing Oncological Treatments in the Era of Personalized Medicine	books.google.comSign in					No
Ratain and Eckhardt (2004)	Issues, D. I. Quinn Oncology; undefined 2007	multikinase inhibitors and renal cell cancer: how they Work and the Promise they hold	Taylor {\&} FrancisSign in					No
Mick et al (2000)	Italiano, A.; Cesne, A. Le; of \ldots, C. Bellera Annals; undefined 2013	GDC-0449 in patients with advanced chondrosarcomas: a French Sarcoma Group/US and French National Cancer Institute single-arm phase II collaborative study	academic.oup.comSign in					No
Korn et al (2001)	Italiano, A.; Massard, C.; Bahleda, R.; of \ldots, A. L. Vataire Annals; undefined 2007	Treatment outcome and survival in participants of phase I oncology trials carried out from 2003 to 2006 at Institut Gustave Roussy	academic.oup.comSign in					No
Twardowski and Gradishar (1997)	Itoh, J.; Yasumura, K.; Ogawa, K.; histochemica et \ldots, K. Kawai Acta; undefined 2003	Three-dimensional (3D) imaging of tumor angiogenesis and its inhibition: evaluation of tumor vascular-targeting agent efficacy in the DMBA-induced rat breast cancer	jstage.jst.go.jpSign in					No
Mick et al (2000)	Ivanova, A.; Rosner, G. L.; \ldots, O. Marchenko Therapeutic; undefined 2014	Advances in Statistical Approaches to Oncology Drug Development	journals.sagepub.comSign in					No
Yap et al (2010)	Ivy, S. P.; for Cancer, T. A. Yap Novel Designs of Early Phase Trials; undefined 2018	Designing Trials for Drug Combinations	ElsevierSign in					No
Korn et al (2008)	Izar, B.; Regan, M. M.; Journal, D. F. McDermott The Cancer; undefined 2017	Clinical trial design and endpoints for stage IV melanoma in the modern era	journals.lww.comSign in					No
Gehan and Freireich (1974)	J Olivero, J. A. M. A.; undefined 1976	Oral Temperature Recording in Coronary Care Units: A Risk Factor?	jamanetwork.comSign in					No
Thall and Estey (1993)	Jackson, R.	Some Statistical Methods for the Analysis of Survival Data in Cancer Clinical Trials					2015	No
Gehan and Freireich (1974)	Jackson, R. R. P.; Moullin, L. J.; Gregory, W.; Bell, R.; Whitehouse, J. M. A.; Lister, T. A.	Comparison of Clinical Trials in Acute Myelogenous Leukaemia by use of a Mathematical Model				68--90	1980	No
Rosner et al (2002)	Jackson, Robert C.; Barnett, Anna L.; McClue, Steven J.; Green, Simon R.	Seliciclib, a cell-cycle modulator that acts through the inhibition of cyclin-dependent kinases	Expert Opinion on Drug Discovery	3	1	131--143	2008	No
Adjei et al (2009)	Jadhav, D. J.; Manerikar, K. A.; \ldots, T. D. Patil Medical Journal of Dr; undefined 2018	Role of Neoadjuvant Chemotherapy in Large Operable Breast Cancers: A Prospective Nonrandomized Study	mjdrdypv.orgSign in					No
Sargent and Taylor (2009)	Jagannath, S.; Kyle, R. A.; Palumbo, A.; Leukemia, D. S. Siegel \ldots Myeloma; undefined 2010	The current status and future of multiple myeloma in the clinic	ElsevierSign in					No
Korn et al (2001)	Jain, L.; Venitz, J.; Figg, W.; Therapy, I. I. Cancer biology \&; undefined 2006	Randomized discontinuation trial of sorafenib (BAY 43-9006)	Taylor {\&} FrancisSign in					No
Roberts et al (2003)	Jain, R. K.; Lee, J. J.; Ng, C.; Hong, D.; \ldots, J. Gong Journal of Clinical; undefined 2012	Change in tumor size by RECIST correlates linearly with overall survival in phase I oncology studies	ncbi.nlm.nih.govSign in					No
Mozgunov et al (2018)	Jaki, T.; Gordon, A.; Forster, P.; Bijnens, L.; Bornkamp, B.; Brannath, W.; Fontana, R.; Gasparini, M.; Hampson, L. V.; Jacobs, T.; Jones, B.; Paoletti, X.; Posch, M.; Titman, A.; Vonk, R.; Koenig, F.	A proposal for a new PhD level curriculum on quantitative methods for drug development	Pharmaceutical Statistics				2018	No
Roberts et al (2003)	Jaki, Thomas	Designing Multi-arm Multi-stage Clinical Studies				51--69	2014	No
Dhani et al (2009)	Jaki, Thomas; Andr{\'{e}}, Val{\'{e}}rie; Su, Ting-Li; Whitehead, John	Designing exploratory cancer trials using change in tumour size as primary endpoint	Statistics in Medicine	32	15	2544--2554	2013	No
Mariani and Marubini (2000)	Jama, D. G. Altman; undefined 2002	Poor-quality medical research: what can journals do?	jamanetwork.comSign in					No
Korn et al (2008)	Jamal, Rahima; Lapointe, R{\'{e}}jean; Cocolakis, Eftihia; Th{\'{e}}bault, Pam{\'{e}}la; Kazemi, Shirin; Friedmann, Jennifer E.; Dionne, Jeanne; Cailhier, Jean-Fran{\c{c}}ois; B{\'{e}}langer, Karl; Ayoub, Jean-Pierre; Le, Huy; Lambert, Caroline; El-Hajjar, Jida; van Kempen, L{\'{e}}on C.; Spatz, Alan; Miller, Wilson H.	Peripheral and local predictive immune signatures identified in a phase II trial of ipilimumab with carboplatin/paclitaxel in unresectable stage III or stage IV melanoma	Journal for ImmunoTherapy of Cancer	5	1	83	2017	No
Stewart and Kurzrock (2013)	Jamieson, N. B.; Chang, D. K.; Clinics, A. V. Biankin Surgical; undefined 2015	Cancer genetics and implications for clinical management	surgical.theclinics.comSign in					No
[truncated: 4,979 more rows]

## Sheet: Supplementary Table 3
From	Author(s)	Title	Details
[truncated: 14 more rows]

## Sheet: Supplementary Table 4
Author(s)	Title	Details
[truncated: 2 more rows]

## Sheet: Supplementary Table 5
Title	Description	Details	Full text reviewed	Cited
[truncated: 516 more rows]
